# Supplementary material for: Novel class of peptides disintegrating biological membranes to aid in the characterization of membrane proteins
Source: J Biol Chem. 2024 Mar 11;300(4):107154. doi: 10.1016/j.jbc.2024.107154 (PMC11002605; doi:10.1016/j.jbc.2024.107154)
Supplement: Supporting Table S1 [file mmc1.xlsx]

## Sheet: lipidomics
Table S1. Overview of annotated lipids
Metabolite name (full)	Metabolite name	Class	RT (min)	m/z	Platform	Internal standard
Cholesterol; [M-H2O+H]+	Cholesterol	Cholesterol	2.523	369.352	LIPp	Cholesterol(d7)
DG 34:0; DG 16:0_18:0; [M+NH4]+	DG 34:0	DG	3.867	614.572	LIPp	DG 18:1/18:1(d5)
DG 34:1; DG 16:0_18:1; [M+NH4]+	DG 34:1	DG	3.568	612.557	LIPp	DG 18:1/18:1(d5)
DG 36:0; DG 18:0_18:0; [M+NH4]+	DG 36:0	DG	4.161	642.603	LIPp	DG 18:1/18:1(d5)
DG 36:1; DG 18:0_18:1; [M+NH4]+	DG 36:1	DG	3.878	640.588	LIPp	DG 18:1/18:1(d5)
DG 36:2; DG 18:1_18:1; [M+NH4]+	DG 36:2	DG	3.581	638.571	LIPp	DG 18:1/18:1(d5)
DG 38:1; DG 18:0_20:1; [M+NH4]+	DG 38:1	DG	4.162	668.62	LIPp	DG 18:1/18:1(d5)
DG 38:2; DG 18:0_20:2; [M+NH4]+	DG 38:2	DG	3.917	666.603	LIPp	DG 18:1/18:1(d5)
DG 38:3; DG 18:0_20:3; [M+NH4]+	DG 38:3	DG	3.697	664.588	LIPp	DG 18:1/18:1(d5)
DG 38:4; DG 18:0_20:4; [M+NH4]+	DG 38:4	DG	3.548	662.572	LIPp	DG 18:1/18:1(d5)
DG 38:5; DG 18:1_20:4; [M+NH4]+	DG 38:5	DG	3.24	660.557	LIPp	DG 18:1/18:1(d5)
DG 40:1; DG 16:0_24:1; [M+NH4]+	DG 40:1	DG	4.429	696.651	LIPp	DG 18:1/18:1(d5)
DG 40:4; DG 18:0_22:4; [M+NH4]+	DG 40:4	DG	3.771	690.603	LIPp	DG 18:1/18:1(d5)
DG 40:5; DG 18:0_22:5; [M+NH4]+	DG 40:5	DG	3.551	688.587	LIPp	DG 18:1/18:1(d5)
DG 44:6; DG 18:0_26:6; [M+NH4]+	DG 44:6	DG	1.795	742.636	LIPp	DG 18:1/18:1(d5)
DG 48:1; DG 16:0_32:1; [M+NH4]+	DG 48:1	DG	5.374	808.776	LIPp	DG 18:1/18:1(d5)
DG 50:1; DG 16:0_34:1; [M+NH4]+	DG 50:1	DG	5.566	836.808	LIPp	DG 18:1/18:1(d5)
LPC 14:0/0:0; [M+H]+	LPC 14:0/0:0	LPC	0.498	468.309	LIPp	LPC 17:1
LPC 15:0/0:0; [M+H]+	LPC 15:0/0:0	LPC	0.622	482.325	LIPp	LPC 17:1
LPC 16:0/0:0; [M+H]+	LPC 16:0/0:0	LPC	0.786	496.34	LIPp	LPC 17:1
LPC 16:1/0:0; [M+H]+	LPC 16:1/0:0	LPC	0.555	494.325	LIPp	LPC 17:1
LPC 17:0/0:0; [M+H]+	LPC 17:0/0:0	LPC	0.982	510.355	LIPp	LPC 17:1
LPC 18:0/0:0; [M+H]+	LPC 18:0/0:0	LPC	1.213	524.371	LIPp	LPC 17:1
LPC 18:1/0:0; [M+H]+	LPC 18:1/0:0	LPC	0.859	522.355	LIPp	LPC 17:1
LPC 19:0/0:0; [M+H]+	LPC 19:0/0:0	LPC	1.462	538.387	LIPp	LPC 17:1
LPC 19:1/0:0; [M+H]+	LPC 19:1/0:0	LPC	1.049	536.37	LIPp	LPC 17:1
LPC 20:0/0:0; [M+H]+	LPC 20:0/0:0	LPC	1.677	552.403	LIPp	LPC 17:1
LPC 20:1/0:0; [M+H]+	LPC 20:1/0:0	LPC	1.279	550.387	LIPp	LPC 17:1
LPC 20:2/0:0; [M+H]+	LPC 20:2/0:0	LPC	0.988	548.372	LIPp	LPC 17:1
LPC 20:3/0:0; [M+H]+	LPC 20:3/0:0	LPC	0.733	546.355	LIPp	LPC 17:1
LPC 22:0/0:0; [M+H]+	LPC 22:0/0:0	LPC	1.951	580.434	LIPp	LPC 17:1
LPC 22:1/0:0; [M+H]+	LPC 22:1/0:0	LPC	1.706	578.419	LIPp	LPC 17:1
LPC 22:5/0:0; [M+H]+	LPC 22:5/0:0	LPC	0.662	570.357	LIPp	LPC 17:1
LPC 22:6/0:0; [M+H]+	LPC 22:6/0:0	LPC	0.577	568.34	LIPp	LPC 17:1
LPC 24:0/0:0; [M+H]+	LPC 24:0/0:0	LPC	2.218	608.465	LIPp	LPC 17:1
LPC 24:1/0:0; [M+H]+	LPC 24:1/0:0	LPC	1.959	606.449	LIPp	LPC 17:1
LPC 25:0; [M+H]+	LPC 25:0	LPC	2.093	622.48	LIPp	LPC 17:1
LPC 25:1/0:0; [M+H]+	LPC 25:1/0:0	LPC	2.089	620.465	LIPp	LPC 17:1
LPC 26:0 (1); [M+H]+	LPC 26:0 (1)	LPC	2.222	636.496	LIPp	LPC 17:1
LPC 26:0/0:0 (2); [M+H]+	LPC 26:0/0:0 (2)	LPC	2.523	636.497	LIPp	LPC 17:1
LPC 26:1/0:0; [M+H]+	LPC 26:1/0:0	LPC	2.22	634.481	LIPp	LPC 17:1
LPC 27:0; [M+H]+	LPC 27:0	LPC	2.362	650.513	LIPp	LPC 17:1
LPC 28:0/0:0; [M+H]+	LPC 28:0/0:0	LPC	2.847	664.526	LIPp	LPC 17:1
LPC 28:1; [M+H]+	LPC 28:1	LPC	2.516	662.512	LIPp	LPC 17:1
PC 28:0; PC 14:0_14:0; [M+H]+	PC 28:0	PC	2.346	678.507	LIPp	PC 15:0/18:1(d7)
PC 29:0; PC 14:0_15:0; [M+H]+	PC 29:0	PC	2.503	692.522	LIPp	PC 15:0/18:1(d7)
PC 30:0; PC 14:0_16:0; [M+H]+	PC 30:0	PC	2.641	706.538	LIPp	PC 15:0/18:1(d7)
PC 30:1; PC 14:0_16:1; [M+H]+	PC 30:1	PC	2.385	704.523	LIPp	PC 15:0/18:1(d7)
PC 30:3 (1); [M+H]+	PC 30:3 (1)	PC	2.261	700.491	LIPp	PC 15:0/18:1(d7)
PC 30:3 (2); [M+H]+	PC 30:3 (2)	PC	2.344	700.49	LIPp	PC 15:0/18:1(d7)
PC 31:0; PC 15:0_16:0; [M+H]+	PC 31:0	PC	2.794	720.554	LIPp	PC 15:0/18:1(d7)
PC 31:1; PC 15:0_16:1; [M+H]+	PC 31:1	PC	2.528	718.538	LIPp	PC 15:0/18:1(d7)
PC 32:0 (1); [M+H]+	PC 32:0 (1)	PC	2.438	734.569	LIPp	PC 15:0/18:1(d7)
PC 32:0 (2); PC 16:0_16:0; [M+H]+	PC 32:0 (2)	PC	2.953	734.57	LIPp	PC 15:0/18:1(d7)
PC 32:1; PC 16:0_16:1; [M+H]+	PC 32:1	PC	2.676	732.554	LIPp	PC 15:0/18:1(d7)
PC 32:2 (1); PC 16:1_16:1; [M+H]+	PC 32:2 (1)	PC	2.44	730.539	LIPp	PC 15:0/18:1(d7)
PC 32:2 (2); PC 16:1_16:1; [M+H]+	PC 32:2 (2)	PC	2.515	730.538	LIPp	PC 15:0/18:1(d7)
PC 33:0 (1); PC 16:0_17:0; [M+H]+	PC 33:0 (1)	PC	3.049	748.585	LIPp	PC 15:0/18:1(d7)
PC 33:0 (2); PC 16:0_17:0; [M+H]+	PC 33:0 (2)	PC	3.1	748.585	LIPp	PC 15:0/18:1(d7)
PC 33:1; PC 16:0_17:1; [M+H]+	PC 33:1	PC	2.821	746.57	LIPp	PC 15:0/18:1(d7)
PC 33:2; [M+H]+	PC 33:2	PC	2.55	744.554	LIPp	PC 15:0/18:1(d7)
PC 34:0; PC 16:0_18:0; [M+H]+	PC 34:0	PC	3.27	762.6	LIPp	PC 15:0/18:1(d7)
PC 34:1; PC 16:0_18:1; [M+H]+	PC 34:1	PC	2.979	760.584	LIPp	PC 15:0/18:1(d7)
PC 34:2; PC 16:0_18:2; [M+H]+	PC 34:2	PC	2.731	758.569	LIPp	PC 15:0/18:1(d7)
PC 34:3; [M+H]+	PC 34:3	PC	2.523	756.554	LIPp	PC 15:0/18:1(d7)
PC 34:4; [M+H]+	PC 34:4	PC	2.392	754.539	LIPp	PC 15:0/18:1(d7)
PC 34:5; [M+H]+	PC 34:5	PC	2.433	752.521	LIPp	PC 15:0/18:1(d7)
PC 35:0; [M+H]+	PC 35:0	PC	3.368	776.616	LIPp	PC 15:0/18:1(d7)
PC 35:1 (1); PC 17:0_18:1; [M+H]+	PC 35:1 (1)	PC	3.128	774.601	LIPp	PC 15:0/18:1(d7)
PC 35:1 (2); PC 17:0_18:1; [M+H]+	PC 35:1 (2)	PC	3.19	774.607	LIPp	PC 15:0/18:1(d7)
PC 35:2; PC 17:1_18:1; [M+H]+	PC 35:2	PC	2.851	772.585	LIPp	PC 15:0/18:1(d7)
PC 36:0; PC 16:0_20:0; [M+H]+	PC 36:0	PC	3.58	790.632	LIPp	PC 15:0/18:1(d7)
PC 36:1; PC 18:0_18:1; [M+H]+	PC 36:1	PC	3.289	788.617	LIPp	PC 15:0/18:1(d7)
PC 36:2; PC 18:1_18:1; [M+H]+	PC 36:2	PC	3.002	786.601	LIPp	PC 15:0/18:1(d7)
PC 36:3 (1); PC 18:1_18:2; [M+H]+	PC 36:3 (1)	PC	2.756	784.585	LIPp	PC 15:0/18:1(d7)
PC 36:3 (2); PC 16:0_20:3; [M+H]+	PC 36:3 (2)	PC	2.803	784.584	LIPp	PC 15:0/18:1(d7)
PC 36:4 (1); [M+H]+	PC 36:4 (1)	PC	2.61	782.57	LIPp	PC 15:0/18:1(d7)
PC 36:4 (2); PC 16:0_20:4; [M+H]+	PC 36:4 (2)	PC	2.68	782.568	LIPp	PC 15:0/18:1(d7)
PC 36:5; PC 16:0_20:5; [M+H]+	PC 36:5	PC	2.501	780.553	LIPp	PC 15:0/18:1(d7)
PC 37:1; [M+H]+	PC 37:1	PC	3.443	802.63	LIPp	PC 15:0/18:1(d7)
PC 37:2; PC 18:1_19:1; [M+H]+	PC 37:2	PC	3.139	800.616	LIPp	PC 15:0/18:1(d7)
PC 38:0; [M+H]+	PC 38:0	PC	3.88	818.66	LIPp	PC 15:0/18:1(d7)
PC 38:1; PC 18:0_20:1; [M+H]+	PC 38:1	PC	3.584	816.648	LIPp	PC 15:0/18:1(d7)
PC 38:2; PC 18:1_20:1; [M+H]+	PC 38:2	PC	3.294	814.632	LIPp	PC 15:0/18:1(d7)
PC 38:3; PC 18:0_20:3; [M+H]+	PC 38:3	PC	3.114	812.617	LIPp	PC 15:0/18:1(d7)
PC 38:4 (1); PC 18:1_20:3; [M+H]+	PC 38:4 (1)	PC	2.832	810.599	LIPp	PC 15:0/18:1(d7)
PC 38:4 (2); PC 16:0_22:4; [M+H]+	PC 38:4 (2)	PC	2.898	810.6	LIPp	PC 15:0/18:1(d7)
PC 38:4 (3); PC 18:0_20:4; [M+H]+	PC 38:4 (3)	PC	2.989	810.598	LIPp	PC 15:0/18:1(d7)
PC 38:5; PC 16:0_22:5; [M+H]+	PC 38:5	PC	2.691	808.584	LIPp	PC 15:0/18:1(d7)
PC 38:6 (1); PC 18:1_20:5; [M+H]+	PC 38:6 (1)	PC	2.511	806.569	LIPp	PC 15:0/18:1(d7)
PC 38:6 (2); PC 16:0_22:6; [M+H]+	PC 38:6 (2)	PC	2.596	806.567	LIPp	PC 15:0/18:1(d7)
PC 38:7; [M+H]+	PC 38:7	PC	2.348	804.556	LIPp	PC 15:0/18:1(d7)
PC 39:1; [M+H]+	PC 39:1	PC	3.724	830.665	LIPp	PC 15:0/18:1(d7)
PC 39:2; [M+H]+	PC 39:2	PC	3.444	828.647	LIPp	PC 15:0/18:1(d7)
PC 40:0; PC 16:0_24:0; [M+H]+	PC 40:0	PC	4.169	846.694	LIPp	PC 15:0/18:1(d7)
PC 40:1; PC 16:0_24:1; [M+H]+	PC 40:1	PC	3.871	844.679	LIPp	PC 15:0/18:1(d7)
PC 40:2; PC 18:1_22:1; [M+H]+	PC 40:2	PC	3.586	842.664	LIPp	PC 15:0/18:1(d7)
PC 40:4; [M+H]+	PC 40:4	PC	3.206	838.634	LIPp	PC 15:0/18:1(d7)
PC 40:5; PC 18:0_22:5; [M+H]+	PC 40:5	PC	2.999	836.613	LIPp	PC 15:0/18:1(d7)
PC 40:6 (1); PC 18:1_22:5; [M+H]+	PC 40:6 (1)	PC	2.71	834.599	LIPp	PC 15:0/18:1(d7)
PC 40:6 (2); PC 18:0_22:6; [M+H]+	PC 40:6 (2)	PC	2.894	834.6	LIPp	PC 15:0/18:1(d7)
PC 40:7; PC 18:1_22:6; [M+H]+	PC 40:7	PC	2.608	832.585	LIPp	PC 15:0/18:1(d7)
PC 41:0; [M+H]+	PC 41:0	PC	4.307	860.709	LIPp	PC 15:0/18:1(d7)
PC 41:1; [M+H]+	PC 41:1	PC	4.023	858.694	LIPp	PC 15:0/18:1(d7)
PC 41:2; [M+H]+	PC 41:2	PC	3.735	856.679	LIPp	PC 15:0/18:1(d7)
PC 42:0; PC 16:0_26:0; [M+H]+	PC 42:0	PC	4.446	874.726	LIPp	PC 15:0/18:1(d7)
PC 42:1; PC 24:0_18:1; [M+H]+	PC 42:1	PC	4.174	872.711	LIPp	PC 15:0/18:1(d7)
PC 42:2; [M+H]+	PC 42:2	PC	3.879	870.696	LIPp	PC 15:0/18:1(d7)
PC 42:7; [M+H]+	PC 42:7	PC	2.892	860.617	LIPp	PC 15:0/18:1(d7)
PC 43:1; [M+H]+	PC 43:1	PC	4.32	886.726	LIPp	PC 15:0/18:1(d7)
PC 43:2; [M+H]+	PC 43:2	PC	4.021	884.711	LIPp	PC 15:0/18:1(d7)
PC 44:0; [M+H]+	PC 44:0	PC	4.702	902.759	LIPp	PC 15:0/18:1(d7)
PC 44:1; PC 26:0_18:1; [M+H]+	PC 44:1	PC	4.447	900.742	LIPp	PC 15:0/18:1(d7)
PC 44:2; [M+H]+	PC 44:2	PC	4.159	898.726	LIPp	PC 15:0/18:1(d7)
PC 45:1; [M+H]+	PC 45:1	PC	4.568	914.76	LIPp	PC 15:0/18:1(d7)
PC 45:2; [M+H]+	PC 45:2	PC	4.297	912.741	LIPp	PC 15:0/18:1(d7)
PC 46:0; [M+H]+	PC 46:0	PC	4.941	930.788	LIPp	PC 15:0/18:1(d7)
PC 46:1; [M+H]+	PC 46:1	PC	4.681	928.772	LIPp	PC 15:0/18:1(d7)
PC 46:2; [M+H]+	PC 46:2	PC	4.427	926.758	LIPp	PC 15:0/18:1(d7)
PC 47:1; [M+H]+	PC 47:1	PC	4.789	942.79	LIPp	PC 15:0/18:1(d7)
PC 48:1; PC 16:0_32:1; [M+H]+	PC 48:1	PC	4.906	956.805	LIPp	PC 15:0/18:1(d7)
PC 48:2; [M+H]+	PC 48:2	PC	4.683	954.79	LIPp	PC 15:0/18:1(d7)
PC 49:1; [M+H]+	PC 49:1	PC	5.025	970.821	LIPp	PC 15:0/18:1(d7)
PC 49:2; [M+H]+	PC 49:2	PC	4.809	968.805	LIPp	PC 15:0/18:1(d7)
PC 50:1; [M+H]+	PC 50:1	PC	5.131	984.836	LIPp	PC 15:0/18:1(d7)
PC 50:2; PC 18:1_32:1; [M+H]+	PC 50:2	PC	4.915	982.822	LIPp	PC 15:0/18:1(d7)
PC 50:3; [M+H]+	PC 50:3	PC	4.713	980.804	LIPp	PC 15:0/18:1(d7)
PC 50:6; [M+H]+	PC 50:6	PC	4.049	974.756	LIPp	PC 15:0/18:1(d7)
PC 52:1; [M+H]+	PC 52:1	PC	5.337	1012.87	LIPp	PC 15:0/18:1(d7)
PC 52:2; PC 18:1_34:1; [M+H]+	PC 52:2	PC	5.135	1010.85	LIPp	PC 15:0/18:1(d7)
PC 52:6; [M+H]+	PC 52:6	PC	4.309	1002.79	LIPp	PC 15:0/18:1(d7)
PC 52:7; [M+H]+	PC 52:7	PC	4.073	1000.77	LIPp	PC 15:0/18:1(d7)
PC 54:2; [M+H]+	PC 54:2	PC	5.338	1038.88	LIPp	PC 15:0/18:1(d7)
PC 54:6; [M+H]+	PC 54:6	PC	4.547	1030.82	LIPp	PC 15:0/18:1(d7)
PC 54:7; [M+H]+	PC 54:7	PC	4.32	1028.81	LIPp	PC 15:0/18:1(d7)
PC 56:7; [M+H]+	PC 56:7	PC	4.568	1056.84	LIPp	PC 15:0/18:1(d7)
PC O-28:0; PC O-12:0_16:0; [M+H]+	PC O-28:0	EtherPC	2.514	664.527	LIPp	PC 15:0/18:1(d7)
PC O-29:0; PC O-15:0_14:0; [M+H]+	PC O-29:0	EtherPC	2.662	678.543	LIPp	PC 15:0/18:1(d7)
PC O-30:0; PC O-16:0_14:0; [M+H]+	PC O-30:0	EtherPC	2.819	692.559	LIPp	PC 15:0/18:1(d7)
PC O-30:1 (1); [M+H]+	PC O-30:1 (1)	EtherPC	2.545	690.542	LIPp	PC 15:0/18:1(d7)
PC O-30:1 (2); PC O-16:1_14:0; [M+H]+	PC O-30:1 (2)	EtherPC	2.776	690.544	LIPp	PC 15:0/18:1(d7)
PC O-30:3; [M+H]+	PC O-30:3	EtherPC	2.407	686.513	LIPp	PC 15:0/18:1(d7)
PC O-30:4; [M+H]+	PC O-30:4	EtherPC	2.107	684.497	LIPp	PC 15:0/18:1(d7)
PC O-31:0; PC O-16:0_15:0; [M+H]+	PC O-31:0	EtherPC	2.983	706.574	LIPp	PC 15:0/18:1(d7)
PC O-31:1; PC O-16:1_15:0; [M+H]+	PC O-31:1	EtherPC	2.935	704.559	LIPp	PC 15:0/18:1(d7)
PC O-32:0; PC O-16:0_16:0; [M+H]+	PC O-32:0	EtherPC	3.145	720.59	LIPp	PC 15:0/18:1(d7)
PC O-32:1 (1); PC O-16:0_16:1; [M+H]+	PC O-32:1 (1)	EtherPC	2.882	718.574	LIPp	PC 15:0/18:1(d7)
PC O-32:1 (2); PC O-16:1_16:0; [M+H]+	PC O-32:1 (2)	EtherPC	3.098	718.576	LIPp	PC 15:0/18:1(d7)
PC O-32:2; PC O-16:1_16:1; [M+H]+	PC O-32:2	EtherPC	2.81	716.56	LIPp	PC 15:0/18:1(d7)
PC O-33:0; PC O-17:0_16:0; [M+H]+	PC O-33:0	EtherPC	3.298	734.606	LIPp	PC 15:0/18:1(d7)
PC O-33:1 (1); PC O-16:0_17:1; [M+H]+	PC O-33:1 (1)	EtherPC	3.014	732.59	LIPp	PC 15:0/18:1(d7)
PC O-33:1 (2); [M+H]+	PC O-33:1 (2)	EtherPC	3.249	732.596	LIPp	PC 15:0/18:1(d7)
PC O-34:0; PC O-18:0_16:0; [M+H]+	PC O-34:0	EtherPC	3.462	748.621	LIPp	PC 15:0/18:1(d7)
PC O-34:1; PC O-16:0_18:1; [M+H]+	PC O-34:1	EtherPC	3.161	746.606	LIPp	PC 15:0/18:1(d7)
PC O-34:2 (1); PC O-16:0_18:2; [M+H]+	PC O-34:2 (1)	EtherPC	2.912	744.59	LIPp	PC 15:0/18:1(d7)
PC O-34:2 (2); PC O-16:1_18:1; [M+H]+	PC O-34:2 (2)	EtherPC	3.117	744.594	LIPp	PC 15:0/18:1(d7)
PC O-34:3; PC O-16:0_18:3; [M+H]+	PC O-34:3	EtherPC	2.692	742.575	LIPp	PC 15:0/18:1(d7)
PC O-35:0 (1); PC O-19:0_16:0; [M+H]+	PC O-35:0 (1)	EtherPC	3.558	762.638	LIPp	PC 15:0/18:1(d7)
PC O-35:0 (2); PC O-19:0_16:0; [M+H]+	PC O-35:0 (2)	EtherPC	3.607	762.638	LIPp	PC 15:0/18:1(d7)
PC O-35:1; PC O-17:0_18:1; [M+H]+	PC O-35:1	EtherPC	3.319	760.621	LIPp	PC 15:0/18:1(d7)
PC O-35:2 (1); PC O-18:1_17:1; [M+H]+	PC O-35:2 (1)	EtherPC	3.046	758.606	LIPp	PC 15:0/18:1(d7)
PC O-35:2 (2); PC O-17:1_18:1; [M+H]+	PC O-35:2 (2)	EtherPC	3.266	758.607	LIPp	PC 15:0/18:1(d7)
PC O-35:7; PC O-17:2_18:5; [M+H]+	PC O-35:7	EtherPC	3.037	748.528	LIPp	PC 15:0/18:1(d7)
PC O-35:8 (1); PC O-17:3_18:5; [M+H]+	PC O-35:8 (1)	EtherPC	2.888	746.509	LIPp	PC 15:0/18:1(d7)
PC O-35:8 (2); [M+H]+	PC O-35:8 (2)	EtherPC	3.23	746.51	LIPp	PC 15:0/18:1(d7)
PC O-36:0; PC O-20:0_16:0; [M+H]+	PC O-36:0	EtherPC	3.775	776.653	LIPp	PC 15:0/18:1(d7)
PC O-36:1; PC O-18:0_18:1; [M+H]+	PC O-36:1	EtherPC	3.48	774.636	LIPp	PC 15:0/18:1(d7)
PC O-36:2 (1); PC O-18:1_18:1; [M+H]+	PC O-36:2 (1)	EtherPC	3.202	772.621	LIPp	PC 15:0/18:1(d7)
PC O-36:2 (2); PC O-18:1_18:1; [M+H]+	PC O-36:2 (2)	EtherPC	3.44	772.621	LIPp	PC 15:0/18:1(d7)
PC O-36:3; PC O-16:0_20:3; [M+H]+	PC O-36:3	EtherPC	3.002	770.606	LIPp	PC 15:0/18:1(d7)
PC O-36:4; PC O-16:0_20:4; [M+H]+	PC O-36:4	EtherPC	2.861	768.593	LIPp	PC 15:0/18:1(d7)
PC O-36:5 (1); PC O-16:0_20:5; [M+H]+	PC O-36:5 (1)	EtherPC	2.646	766.574	LIPp	PC 15:0/18:1(d7)
PC O-36:5 (2); PC O-16:1_20:4; [M+H]+	PC O-36:5 (2)	EtherPC	2.802	766.579	LIPp	PC 15:0/18:1(d7)
PC O-36:6; PC O-16:1_20:5; [M+H]+	PC O-36:6	EtherPC	2.595	764.561	LIPp	PC 15:0/18:1(d7)
PC O-36:7; PC O-14:1_22:6; [M+H]+	PC O-36:7	EtherPC	2.933	762.541	LIPp	PC 15:0/18:1(d7)
PC O-37:0; [M+H]+	PC O-37:0	EtherPC	3.92	790.668	LIPp	PC 15:0/18:1(d7)
PC O-37:8 (1); PC O-18:3_19:5; [M+H]+	PC O-37:8 (1)	EtherPC	3.114	774.544	LIPp	PC 15:0/18:1(d7)
PC O-37:8 (2); [M+H]+	PC O-37:8 (2)	EtherPC	3.526	774.538	LIPp	PC 15:0/18:1(d7)
PC O-38:0; [M+H]+	PC O-38:0	EtherPC	4.07	804.685	LIPp	PC 15:0/18:1(d7)
PC O-38:1; PC O-18:0_20:1; [M+H]+	PC O-38:1	EtherPC	3.775	802.669	LIPp	PC 15:0/18:1(d7)
PC O-38:2 (1); PC O-18:0_20:2; [M+H]+	PC O-38:2 (1)	EtherPC	3.521	800.653	LIPp	PC 15:0/18:1(d7)
PC O-38:2 (2); PC O-18:1_20:1; [M+H]+	PC O-38:2 (2)	EtherPC	3.729	800.654	LIPp	PC 15:0/18:1(d7)
PC O-38:3 (1); PC O-18:0_20:3; [M+H]+	PC O-38:3 (1)	EtherPC	3.308	798.637	LIPp	PC 15:0/18:1(d7)
PC O-38:3 (2); PC O-18:0_20:3; [M+H]+	PC O-38:3 (2)	EtherPC	3.48	798.63	LIPp	PC 15:0/18:1(d7)
PC O-38:4 (1); PC O-18:1_20:3; [M+H]+	PC O-38:4 (1)	EtherPC	3.015	796.623	LIPp	PC 15:0/18:1(d7)
PC O-38:4 (2); PC O-16:0_22:4; [M+H]+	PC O-38:4 (2)	EtherPC	3.076	796.629	LIPp	PC 15:0/18:1(d7)
PC O-38:4 (3); PC O-18:0_20:4; [M+H]+	PC O-38:4 (3)	EtherPC	3.177	796.626	LIPp	PC 15:0/18:1(d7)
PC O-38:5 (1); PC O-16:0_22:5; [M+H]+	PC O-38:5 (1)	EtherPC	2.866	794.606	LIPp	PC 15:0/18:1(d7)
PC O-38:5 (2); PC O-18:0_20:5; [M+H]+	PC O-38:5 (2)	EtherPC	2.943	794.61	LIPp	PC 15:0/18:1(d7)
PC O-38:6 (1); PC O-18:1_20:5; [M+H]+	PC O-38:6 (1)	EtherPC	2.66	792.591	LIPp	PC 15:0/18:1(d7)
PC O-38:6 (2); PC O-16:0_22:6; [M+H]+	PC O-38:6 (2)	EtherPC	2.763	792.591	LIPp	PC 15:0/18:1(d7)
PC O-38:7; PC O-16:1_22:6; [M+H]+	PC O-38:7	EtherPC	2.707	790.58	LIPp	PC 15:0/18:1(d7)
PC O-39:8; [M+H]+	PC O-39:8	EtherPC	3.818	802.567	LIPp	PC 15:0/18:1(d7)
PC O-39:9; [M+H]+	PC O-39:9	EtherPC	3.205	800.555	LIPp	PC 15:0/18:1(d7)
PC O-40:0; [M+H]+	PC O-40:0	EtherPC	4.352	832.717	LIPp	PC 15:0/18:1(d7)
PC O-40:1; [M+H]+	PC O-40:1	EtherPC	4.07	830.701	LIPp	PC 15:0/18:1(d7)
PC O-40:2; [M+H]+	PC O-40:2	EtherPC	4.019	828.689	LIPp	PC 15:0/18:1(d7)
PC O-40:3; PC O-16:0_24:3; [M+H]+	PC O-40:3	EtherPC	3.574	826.668	LIPp	PC 15:0/18:1(d7)
PC O-40:4; PC O-18:0_22:4; [M+H]+	PC O-40:4	EtherPC	3.386	824.657	LIPp	PC 15:0/18:1(d7)
PC O-40:5; PC O-18:0_22:5; [M+H]+	PC O-40:5	EtherPC	3.172	822.641	LIPp	PC 15:0/18:1(d7)
PC O-40:6 (1); PC O-18:1_22:5; [M+H]+	PC O-40:6 (1)	EtherPC	2.875	820.621	LIPp	PC 15:0/18:1(d7)
PC O-40:6 (2); PC O-16:0_24:6; [M+H]+	PC O-40:6 (2)	EtherPC	2.944	820.621	LIPp	PC 15:0/18:1(d7)
PC O-40:6 (3); PC O-18:0_22:6; [M+H]+	PC O-40:6 (3)	EtherPC	3.064	820.622	LIPp	PC 15:0/18:1(d7)
PC O-40:7; PC O-18:1_22:6; [M+H]+	PC O-40:7	EtherPC	2.774	818.606	LIPp	PC 15:0/18:1(d7)
PC O-42:1; [M+H]+	PC O-42:1	EtherPC	4.338	858.733	LIPp	PC 15:0/18:1(d7)
PC O-42:2 (1); [M+H]+	PC O-42:2 (1)	EtherPC	4.065	856.716	LIPp	PC 15:0/18:1(d7)
PC O-42:2 (2); [M+H]+	PC O-42:2 (2)	EtherPC	4.292	856.718	LIPp	PC 15:0/18:1(d7)
PC O-44:0; [M+H]+	PC O-44:0	EtherPC	4.859	888.777	LIPp	PC 15:0/18:1(d7)
PC O-48:1; [M+H]+	PC O-48:1	EtherPC	5.052	942.826	LIPp	PC 15:0/18:1(d7)
TG 24:0 (1); TG 8:0_8:0_8:0; [M+NH4]+	TG 24:0 (1)	TG	2.058	488.395	LIPp	TG 17:0/17:1/17:0(d5)
TG 24:0 (2); TG 8:0_8:0_8:0; [M+NH4]+	TG 24:0 (2)	TG	2.153	488.395	LIPp	TG 17:0/17:1/17:0(d5)
TG 26:0; TG 8:0_8:0_10:0; [M+NH4]+	TG 26:0	TG	2.408	516.427	LIPp	TG 17:0/17:1/17:0(d5)
TG 28:0; TG 8:0_10:0_10:0; [M+NH4]+	TG 28:0	TG	2.69	544.458	LIPp	TG 17:0/17:1/17:0(d5)
TG 34:0; TG 8:0_12:0_14:0; [M+NH4]+	TG 34:0	TG	3.634	628.552	LIPp	TG 17:0/17:1/17:0(d5)
TG 36:0; TG 8:0_12:0_16:0; [M+NH4]+	TG 36:0	TG	3.941	656.583	LIPp	TG 17:0/17:1/17:0(d5)
TG 38:0; TG 12:0_12:0_14:0; [M+NH4]+	TG 38:0	TG	4.248	684.615	LIPp	TG 17:0/17:1/17:0(d5)
TG 40:0; TG 10:0_14:0_16:0; [M+NH4]+	TG 40:0	TG	4.506	712.647	LIPp	TG 17:0/17:1/17:0(d5)
TG 40:1; TG 12:0_14:0_14:1; [M+NH4]+	TG 40:1	TG	4.275	710.63	LIPp	TG 17:0/17:1/17:0(d5)
TG 42:0; TG 12:0_14:0_16:0; [M+NH4]+	TG 42:0	TG	4.758	740.676	LIPp	TG 17:0/17:1/17:0(d5)
TG 42:1; TG 12:0_14:0_16:1; [M+NH4]+	TG 42:1	TG	4.531	738.662	LIPp	TG 17:0/17:1/17:0(d5)
TG 43:0; TG 13:0_14:0_16:0; [M+NH4]+	TG 43:0	TG	4.861	754.693	LIPp	TG 17:0/17:1/17:0(d5)
TG 43:1; TG 13:0_14:0_16:1; [M+NH4]+	TG 43:1	TG	4.649	752.677	LIPp	TG 17:0/17:1/17:0(d5)
TG 44:0; TG 14:0_14:0_16:0; [M+NH4]+	TG 44:0	TG	4.993	768.708	LIPp	TG 17:0/17:1/17:0(d5)
TG 44:1; TG 14:0_16:0_14:1; [M+NH4]+	TG 44:1	TG	4.789	766.693	LIPp	TG 17:0/17:1/17:0(d5)
TG 44:2; TG 14:0_14:1_16:1; [M+NH4]+	TG 44:2	TG	4.581	764.676	LIPp	TG 17:0/17:1/17:0(d5)
TG 45:0; TG 14:0_15:0_16:0; [M+NH4]+	TG 45:0	TG	5.092	782.724	LIPp	TG 17:0/17:1/17:0(d5)
TG 45:1; TG 14:0_15:0_16:1; [M+NH4]+	TG 45:1	TG	4.895	780.708	LIPp	TG 17:0/17:1/17:0(d5)
TG 46:0; TG 14:0_16:0_16:0; [M+NH4]+	TG 46:0	TG	5.218	796.739	LIPp	TG 17:0/17:1/17:0(d5)
TG 46:1; TG 14:0_16:0_16:1; [M+NH4]+	TG 46:1	TG	5.026	794.724	LIPp	TG 17:0/17:1/17:0(d5)
TG 46:3; TG 14:1_16:1_16:1; [M+NH4]+	TG 46:3	TG	4.626	790.694	LIPp	TG 17:0/17:1/17:0(d5)
TG 47:0; TG 14:0_16:0_17:0; [M+NH4]+	TG 47:0	TG	5.312	810.755	LIPp	TG 17:0/17:1/17:0(d5)
TG 47:1; TG 15:0_16:0_16:1; [M+NH4]+	TG 47:1	TG	5.126	808.739	LIPp	TG 17:0/17:1/17:0(d5)
TG 48:0; TG 14:0_16:0_18:0; [M+NH4]+	TG 48:0	TG	5.421	824.771	LIPp	TG 17:0/17:1/17:0(d5)
TG 48:1; TG 14:0_16:0_18:1; [M+NH4]+	TG 48:1	TG	5.238	822.755	LIPp	TG 17:0/17:1/17:0(d5)
TG 48:2; TG 14:0_16:1_18:1; [M+NH4]+	TG 48:2	TG	5.057	820.74	LIPp	TG 17:0/17:1/17:0(d5)
TG 48:3; TG 14:1_16:1_18:1; [M+NH4]+	TG 48:3	TG	4.865	818.725	LIPp	TG 17:0/17:1/17:0(d5)
TG 49:0; TG 15:0_16:0_18:0; [M+NH4]+	TG 49:0	TG	5.505	838.786	LIPp	TG 17:0/17:1/17:0(d5)
TG 49:1; TG 15:0_16:0_18:1; [M+NH4]+	TG 49:1	TG	5.328	836.771	LIPp	TG 17:0/17:1/17:0(d5)
TG 50:0; TG 16:0_16:0_18:0; [M+NH4]+	TG 50:0	TG	5.618	852.803	LIPp	TG 17:0/17:1/17:0(d5)
TG 50:1; TG 16:0_16:0_18:1; [M+NH4]+	TG 50:1	TG	5.427	850.786	LIPp	TG 17:0/17:1/17:0(d5)
TG 50:2; TG 16:0_16:1_18:1; [M+NH4]+	TG 50:2	TG	5.244	848.77	LIPp	TG 17:0/17:1/17:0(d5)
TG 51:0; TG 16:0_17:0_18:0; [M+NH4]+	TG 51:0	TG	5.692	866.817	LIPp	TG 17:0/17:1/17:0(d5)
TG 51:1; TG 16:0_17:0_18:1; [M+NH4]+	TG 51:1	TG	5.514	864.802	LIPp	TG 17:0/17:1/17:0(d5)
TG 51:2; TG 16:0_17:1_18:1; [M+NH4]+	TG 51:2	TG	5.334	862.785	LIPp	TG 17:0/17:1/17:0(d5)
TG 51:3; TG 16:1_17:1_18:1; [M+NH4]+	TG 51:3	TG	5.167	860.77	LIPp	TG 17:0/17:1/17:0(d5)
TG 52:0; TG 16:0_18:0_18:0; [M+NH4]+	TG 52:0	TG	5.789	880.833	LIPp	TG 17:0/17:1/17:0(d5)
TG 52:1; TG 16:0_18:0_18:1; [M+NH4]+	TG 52:1	TG	5.611	878.818	LIPp	TG 17:0/17:1/17:0(d5)
TG 52:2; TG 16:0_18:1_18:1; [M+NH4]+	TG 52:2	TG	5.427	876.801	LIPp	TG 17:0/17:1/17:0(d5)
TG 52:3; TG 16:0_18:1_18:2; [M+NH4]+	TG 52:3	TG	5.242	874.786	LIPp	TG 17:0/17:1/17:0(d5)
TG 53:0; TG 14:0_15:0_24:0; [M+NH4]+	TG 53:0	TG	5.855	894.85	LIPp	TG 17:0/17:1/17:0(d5)
TG 53:1; TG 17:0_18:0_18:1; [M+NH4]+	TG 53:1	TG	5.692	892.833	LIPp	TG 17:0/17:1/17:0(d5)
TG 53:2; TG 16:0_18:1_19:1; [M+NH4]+	TG 53:2	TG	5.512	890.82	LIPp	TG 17:0/17:1/17:0(d5)
TG 53:3; TG 16:0_19:1_18:2; [M+NH4]+	TG 53:3	TG	5.334	888.807	LIPp	TG 17:0/17:1/17:0(d5)
TG 54:0; TG 16:0_18:0_20:0; [M+NH4]+	TG 54:0	TG	5.95	908.866	LIPp	TG 17:0/17:1/17:0(d5)
TG 54:1; TG 16:0_18:0_20:1; [M+NH4]+	TG 54:1	TG	5.781	906.849	LIPp	TG 17:0/17:1/17:0(d5)
TG 54:2; TG 18:0_18:1_18:1; [M+NH4]+	TG 54:2	TG	5.61	904.834	LIPp	TG 17:0/17:1/17:0(d5)
TG 54:3; TG 18:1_18:1_18:1; [M+NH4]+	TG 54:3	TG	5.426	902.817	LIPp	TG 17:0/17:1/17:0(d5)
TG 54:5; TG 16:0_18:1_20:4; [M+NH4]+	TG 54:5	TG	5.168	898.788	LIPp	TG 17:0/17:1/17:0(d5)
TG 55:0; TG 14:0_16:0_25:0; [M+NH4]+	TG 55:0	TG	6.012	922.88	LIPp	TG 17:0/17:1/17:0(d5)
TG 55:1; TG 18:0_19:0_18:1; [M+NH4]+	TG 55:1	TG	5.864	920.863	LIPp	TG 17:0/17:1/17:0(d5)
TG 55:2; TG 18:0_18:1_19:1; [M+NH4]+	TG 55:2	TG	5.689	918.848	LIPp	TG 17:0/17:1/17:0(d5)
TG 55:3; TG 18:1_18:1_19:1; [M+NH4]+	TG 55:3	TG	5.504	916.834	LIPp	TG 17:0/17:1/17:0(d5)
TG 56:0; TG 14:0_18:0_24:0; [M+NH4]+	TG 56:0	TG	6.08	936.896	LIPp	TG 17:0/17:1/17:0(d5)
TG 56:1; TG 16:0_22:0_18:1; [M+NH4]+	TG 56:1	TG	5.939	934.882	LIPp	TG 17:0/17:1/17:0(d5)
TG 56:2; TG 18:0_18:1_20:1; [M+NH4]+	TG 56:2	TG	5.774	932.865	LIPp	TG 17:0/17:1/17:0(d5)
TG 56:3; TG 18:1_18:1_20:1; [M+NH4]+	TG 56:3	TG	5.6	930.849	LIPp	TG 17:0/17:1/17:0(d5)
TG 56:4; TG 18:0_18:1_20:3; [M+NH4]+	TG 56:4	TG	5.457	928.832	LIPp	TG 17:0/17:1/17:0(d5)
TG 56:5; TG 16:0_18:0_22:5; [M+NH4]+	TG 56:5	TG	5.359	926.818	LIPp	TG 17:0/17:1/17:0(d5)
TG 56:6 (1); TG 16:0_18:1_22:5; [M+NH4]+	TG 56:6 (1)	TG	5.166	924.802	LIPp	TG 17:0/17:1/17:0(d5)
TG 56:6 (2); TG 16:0_18:0_22:6; [M+NH4]+	TG 56:6 (2)	TG	5.297	924.802	LIPp	TG 17:0/17:1/17:0(d5)
TG 56:7; TG 16:0_18:1_22:6; [M+NH4]+	TG 56:7	TG	5.085	922.787	LIPp	TG 17:0/17:1/17:0(d5)
TG 57:0; TG 15:0_17:0_25:0; [M+NH4]+	TG 57:0	TG	6.113	950.914	LIPp	TG 17:0/17:1/17:0(d5)
TG 57:1; TG 16:0_25:0_16:1; [M+NH4]+	TG 57:1	TG	6.017	948.896	LIPp	TG 17:0/17:1/17:0(d5)
TG 57:2; TG 18:0_18:1_21:1; [M+NH4]+	TG 57:2	TG	5.855	946.883	LIPp	TG 17:0/17:1/17:0(d5)
TG 58:0; TG 16:0_18:0_24:0; [M+NH4]+	TG 58:0	TG	6.156	964.926	LIPp	TG 17:0/17:1/17:0(d5)
TG 58:1; TG 16:0_24:0_18:1; [M+NH4]+	TG 58:1	TG	6.075	962.911	LIPp	TG 17:0/17:1/17:0(d5)
TG 58:2; TG 16:0_18:1_24:1; [M+NH4]+	TG 58:2	TG	5.929	960.895	LIPp	TG 17:0/17:1/17:0(d5)
TG 58:3; TG 16:1_20:1_22:1; [M+NH4]+	TG 58:3	TG	5.768	958.879	LIPp	TG 17:0/17:1/17:0(d5)
TG 58:4; TG 18:1_20:1_20:2; [M+NH4]+	TG 58:4	TG	5.635	956.866	LIPp	TG 17:0/17:1/17:0(d5)
TG 58:5; TG 18:0_18:1_22:4; [M+NH4]+	TG 58:5	TG	5.502	954.847	LIPp	TG 17:0/17:1/17:0(d5)
TG 58:6; TG 18:0_18:1_22:5; [M+NH4]+	TG 58:6	TG	5.361	952.835	LIPp	TG 17:0/17:1/17:0(d5)
TG 58:7 (1); TG 18:1_18:1_22:5; [M+NH4]+	TG 58:7 (1)	TG	5.162	950.816	LIPp	TG 17:0/17:1/17:0(d5)
TG 58:7 (2); TG 18:0_18:1_22:6; [M+NH4]+	TG 58:7 (2)	TG	5.291	950.816	LIPp	TG 17:0/17:1/17:0(d5)
TG 58:8; TG 18:1_18:1_22:6; [M+NH4]+	TG 58:8	TG	5.085	948.802	LIPp	TG 17:0/17:1/17:0(d5)
TG 59:1; TG 16:0_25:0_18:1; [M+NH4]+	TG 59:1	TG	6.116	976.927	LIPp	TG 17:0/17:1/17:0(d5)
TG 59:2; TG 16:0_18:1_25:1; [M+NH4]+	TG 59:2	TG	6.009	974.911	LIPp	TG 17:0/17:1/17:0(d5)
TG 60:0; TG 16:0_18:0_26:0; [M+NH4]+	TG 60:0	TG	6.206	992.957	LIPp	TG 17:0/17:1/17:0(d5)
TG 60:1; TG 16:0_26:0_18:1; [M+NH4]+	TG 60:1	TG	6.154	990.944	LIPp	TG 17:0/17:1/17:0(d5)
TG 60:2; TG 16:0_18:1_26:1; [M+NH4]+	TG 60:2	TG	6.065	988.926	LIPp	TG 17:0/17:1/17:0(d5)
TG 60:3; TG 18:1_18:1_24:1; [M+NH4]+	TG 60:3	TG	5.92	986.911	LIPp	TG 17:0/17:1/17:0(d5)
TG 61:1; TG 18:0_25:0_18:1; [M+NH4]+	TG 61:1	TG	6.177	1004.96	LIPp	TG 17:0/17:1/17:0(d5)
TG 62:0; TG 18:0_22:0_22:0; [M+NH4]+	TG 62:0	TG	6.242	1020.99	LIPp	TG 17:0/17:1/17:0(d5)
TG 62:1; TG 18:0_26:0_18:1; [M+NH4]+	TG 62:1	TG	6.201	1018.97	LIPp	TG 17:0/17:1/17:0(d5)
TG 62:2; TG 16:0_18:1_28:1; [M+NH4]+	TG 62:2	TG	6.145	1016.96	LIPp	TG 17:0/17:1/17:0(d5)
TG 62:3; TG 18:1_20:1_24:1; [M+NH4]+	TG 62:3	TG	6.055	1014.94	LIPp	TG 17:0/17:1/17:0(d5)
TG 63:2; TG 16:0_18:1_29:1; [M+NH4]+	TG 63:2	TG	6.171	1030.97	LIPp	TG 17:0/17:1/17:0(d5)
TG 64:1; TG 18:0_28:0_18:1; [M+NH4]+	TG 64:1	TG	6.238	1047.01	LIPp	TG 17:0/17:1/17:0(d5)
TG 64:2; TG 16:0_18:1_30:1; [M+NH4]+	TG 64:2	TG	6.195	1044.99	LIPp	TG 17:0/17:1/17:0(d5)
TG 64:3; TG 18:1_20:1_26:1; [M+NH4]+	TG 64:3	TG	6.14	1042.97	LIPp	TG 17:0/17:1/17:0(d5)
TG 66:2; TG 16:0_18:1_32:1; [M+NH4]+	TG 66:2	TG	6.235	1073.02	LIPp	TG 17:0/17:1/17:0(d5)
TG 66:3; TG 16:1_18:1_32:1; [M+NH4]+	TG 66:3	TG	6.193	1071.01	LIPp	TG 17:0/17:1/17:0(d5)
TG 67:2; TG 16:0_18:1_33:1; [M+NH4]+	TG 67:2	TG	6.251	1087.04	LIPp	TG 17:0/17:1/17:0(d5)
TG 68:2; TG 16:0_18:1_34:1; [M+NH4]+	TG 68:2	TG	6.267	1101.05	LIPp	TG 17:0/17:1/17:0(d5)
TG 70:6; TG 16:0_18:0_36:6; [M+NH4]+	TG 70:6	TG	6.153	1121.02	LIPp	TG 17:0/17:1/17:0(d5)
TG 70:7; TG 16:0_18:1_36:6; [M+NH4]+	TG 70:7	TG	6.081	1119	LIPp	TG 17:0/17:1/17:0(d5)
TG O-48:0; TG O-16:0_16:0_16:0; [M+NH4]+	TG O-48:0	EtherTG	5.676	810.792	LIPp	TG 17:0/17:1/17:0(d5)
TG O-48:1; TG O-16:0_16:0_16:1; [M+NH4]+	TG O-48:1	EtherTG	5.492	808.776	LIPp	TG 17:0/17:1/17:0(d5)
TG O-50:0; TG O-18:0_16:0_16:0; [M+NH4]+	TG O-50:0	EtherTG	5.852	838.822	LIPp	TG 17:0/17:1/17:0(d5)
TG O-50:1; TG O-16:0_16:0_18:1; [M+NH4]+	TG O-50:1	EtherTG	5.668	836.807	LIPp	TG 17:0/17:1/17:0(d5)
TG O-50:2; TG O-16:0_16:1_18:1; [M+NH4]+	TG O-50:2	EtherTG	5.495	834.791	LIPp	TG 17:0/17:1/17:0(d5)
TG O-52:0; TG O-18:0_16:0_18:0; [M+NH4]+	TG O-52:0	EtherTG	6.014	866.853	LIPp	TG 17:0/17:1/17:0(d5)
TG O-52:1; TG O-18:0_16:0_18:1; [M+NH4]+	TG O-52:1	EtherTG	5.841	864.838	LIPp	TG 17:0/17:1/17:0(d5)
TG O-52:2; TG O-18:1_16:0_18:1; [M+NH4]+	TG O-52:2	EtherTG	5.665	862.823	LIPp	TG 17:0/17:1/17:0(d5)
TG O-54:1; TG O-18:0_16:0_20:1; [M+NH4]+	TG O-54:1	EtherTG	5.998	892.87	LIPp	TG 17:0/17:1/17:0(d5)
TG O-54:2; TG O-16:0_18:1_20:1; [M+NH4]+	TG O-54:2	EtherTG	5.835	890.855	LIPp	TG 17:0/17:1/17:0(d5)
TG O-56:1; TG O-16:0_18:0_22:1; [M+NH4]+	TG O-56:1	EtherTG	6.108	920.901	LIPp	TG 17:0/17:1/17:0(d5)
CL 66:4; CL 16:1_16:1_16:1_18:1; [M-H]-	CL 66:4	CL	4.646	1371.94	LIPn	CL 16:0/16:0/16:0/16:0
CL 67:4; CL 16:1_17:1_17:1_17:1; [M-H]-	CL 67:4	CL	4.747	1385.95	LIPn	CL 16:0/16:0/16:0/16:0
CL 68:3; CL 16:0_18:1_16:1_18:1; [M-H]-	CL 68:3	CL	5.009	1401.98	LIPn	CL 16:0/16:0/16:0/16:0
CL 68:4; CL 16:1_18:1_16:1_18:1; [M-H]-	CL 68:4	CL	4.84	1399.97	LIPn	CL 16:0/16:0/16:0/16:0
CL 68:5; CL 16:1_18:1_16:1_18:2; [M-H]-	CL 68:5	CL	4.678	1397.95	LIPn	CL 16:0/16:0/16:0/16:0
CL 69:4; CL 16:1_18:1_17:1_18:1; [M-H]-	CL 69:4	CL	4.929	1413.99	LIPn	CL 16:0/16:0/16:0/16:0
CL 70:4; CL 16:1_18:1_18:1_18:1; [M-H]-	CL 70:4	CL	5.019	1428	LIPn	CL 16:0/16:0/16:0/16:0
CL 70:5; CL 16:1_18:1_18:1_18:2; [M-H]-	CL 70:5	CL	4.859	1425.99	LIPn	CL 16:0/16:0/16:0/16:0
CL 70:6 (1); CL 16:1_18:2_18:1_18:2; [M-H]-	CL 70:6 (1)	CL	4.712	1423.97	LIPn	CL 16:0/16:0/16:0/16:0
CL 70:6 (2); CL 16:1_18:1_18:2_18:2; [M-H]-	CL 70:6 (2)	CL	4.839	1423.96	LIPn	CL 16:0/16:0/16:0/16:0
CL 71:4; CL 17:1_18:1_18:1_18:1; [M-H]-	CL 71:4	CL	5.098	1442.02	LIPn	CL 16:0/16:0/16:0/16:0
CL 71:5; CL 17:1_18:1_18:1_18:2; [M-H]-	CL 71:5	CL	4.952	1440	LIPn	CL 16:0/16:0/16:0/16:0
CL 71:6; CL 17:1_18:1_18:2_18:2; [M-H]-	CL 71:6	CL	4.807	1437.98	LIPn	CL 16:0/16:0/16:0/16:0
CL 72:4; CL 18:1_18:1_18:1_18:1; [M-H]-	CL 72:4	CL	5.169	1456.04	LIPn	CL 16:0/16:0/16:0/16:0
CL 72:5; CL 18:1_18:1_18:1_18:2; [M-H]-	CL 72:5	CL	5.041	1454.02	LIPn	CL 16:0/16:0/16:0/16:0
CL 72:6; CL 16:1_18:1_18:1_20:3; [M-H]-	CL 72:6	CL	4.897	1452	LIPn	CL 16:0/16:0/16:0/16:0
CL 72:7; CL 18:1_18:2_18:2_18:2; [M-H]-	CL 72:7	CL	4.74	1449.98	LIPn	CL 16:0/16:0/16:0/16:0
CL 74:6; CL 18:1_18:1_18:1_20:3; [M-H]-	CL 74:6	CL	5.07	1480.03	LIPn	CL 16:0/16:0/16:0/16:0
CL 74:7; CL 18:1_18:2_18:1_20:3; [M-H]-	CL 74:7	CL	4.926	1478.02	LIPn	CL 16:0/16:0/16:0/16:0
CL 76:4; CL 18:0_18:1_18:0_22:3; [M-H]-	CL 76:4	CL	2.896	1512.08	LIPn	CL 16:0/16:0/16:0/16:0
Cer 42:0;O2; Cer 18:0;O2/24:0; [M+CH3COO]-	Cer 42:0;O2	Cer-NDS	4.348	710.67	LIPn	Cer 18:1;2O/17:0
Cer 42:1;O2 (1); Cer 18:0;O2/24:1; [M+CH3COO]-	Cer 42:1;O2 (1)	Cer-NDS	4.028	708.654	LIPn	Cer 18:1;2O/17:0
Cer 41:0;O3; Cer 17:0;O3/24:0; [M+CH3COO]-	Cer 41:0;O3	Cer-NP	3.951	712.65	LIPn	Cer 18:1;2O/17:0
Cer 42:0;3O; [M+CH3COO]-	Cer 42:0;3O	Cer-NP	4.085	726.664	LIPn	Cer 18:1;2O/17:0
Cer 46:0;3O; [M+CH3COO]-	Cer 46:0;3O	Cer-NP	4.65	782.727	LIPn	Cer 18:1;2O/17:0
Cer 48:0;3O; [M+CH3COO]-	Cer 48:0;3O	Cer-NP	4.895	810.758	LIPn	Cer 18:1;2O/17:0
Cer 32:1;O2; Cer 16:1;O2/16:0; [M+CH3COO]-	Cer 32:1;O2	Cer-NS	2.655	568.496	LIPn	Cer 18:1;2O/17:0
Cer 33:1;O2; Cer 17:1;O2/16:0; [M+CH3COO]-	Cer 33:1;O2	Cer-NS	2.813	582.512	LIPn	Cer 18:1;2O/17:0
Cer 34:1;O2; Cer 18:1;O2/16:0; [M+CH3COO]-	Cer 34:1;O2	Cer-NS	2.983	596.528	LIPn	Cer 18:1;2O/17:0
Cer 34:2;O2; Cer 18:2;O2/16:0; [M+CH3COO]-	Cer 34:2;O2	Cer-NS	2.69	594.512	LIPn	Cer 18:1;2O/17:0
Cer 36:1;O2; Cer 18:1;O2/18:0; [M+CH3COO]-	Cer 36:1;O2	Cer-NS	3.312	624.559	LIPn	Cer 18:1;2O/17:0
Cer 38:1;O2; Cer 18:1;O2/20:0; [M+CH3COO]-	Cer 38:1;O2	Cer-NS	3.632	652.591	LIPn	Cer 18:1;2O/17:0
Cer 40:1;O2; Cer 18:1;O2/22:0; [M+CH3COO]-	Cer 40:1;O2	Cer-NS	3.949	680.622	LIPn	Cer 18:1;2O/17:0
Cer 40:2;O2 (1); Cer 16:1;O2/24:1; [M+CH3COO]-	Cer 40:2;O2 (1)	Cer-NS	3.612	678.606	LIPn	Cer 18:1;2O/17:0
Cer 40:2;O2 (2); Cer 16:1;O2/24:1; [M+CH3COO]-	Cer 40:2;O2 (2)	Cer-NS	3.652	678.606	LIPn	Cer 18:1;2O/17:0
Cer 41:1;O2; Cer 18:1;O2/23:0; [M+CH3COO]-	Cer 41:1;O2	Cer-NS	4.115	694.638	LIPn	Cer 18:1;2O/17:0
Cer 41:2;O2; Cer 17:1;O2/24:1; [M+CH3COO]-	Cer 41:2;O2	Cer-NS	3.797	692.622	LIPn	Cer 18:1;2O/17:0
Cer 42:1;O2 (2); Cer 18:1;O2/24:0; [M+CH3COO]-	Cer 42:1;O2 (2)	Cer-NS	4.25	708.654	LIPn	Cer 18:1;2O/17:0
Cer 42:2;O2; Cer 18:1;O2/24:1; [M+CH3COO]-	Cer 42:2;O2	Cer-NS	3.925	706.638	LIPn	Cer 18:1;2O/17:0
Cer 42:3;O2; Cer 18:2;O2/24:1; [M+CH3COO]-	Cer 42:3;O2	Cer-NS	3.649	704.622	LIPn	Cer 18:1;2O/17:0
Cer 43:1;O2; Cer 18:1;O2/25:0; [M+CH3COO]-	Cer 43:1;O2	Cer-NS	4.395	722.67	LIPn	Cer 18:1;2O/17:0
Cer 44:1;O2; Cer 18:1;O2/26:0; [M+CH3COO]-	Cer 44:1;O2	Cer-NS	4.533	736.685	LIPn	Cer 18:1;2O/17:0
Cer 44:2;O2; Cer 18:1;O2/26:1; [M+CH3COO]-	Cer 44:2;O2	Cer-NS	4.221	734.67	LIPn	Cer 18:1;2O/17:0
FA 14:0; [M-H]-	FA 14:0	FA	1.092	227.202	LIPn	FA 18:1(d9)
FA 15:0; [M-H]-	FA 15:0	FA	1.333	241.218	LIPn	FA 18:1(d9)
FA 16:0; [M-H]-	FA 16:0	FA	1.582	255.234	LIPn	FA 18:1(d9)
FA 16:2; [M-H]-	FA 16:2	FA	0.907	251.203	LIPn	FA 18:1(d9)
FA 17:1; [M-H]-	FA 17:1	FA	1.424	267.234	LIPn	FA 18:1(d9)
FA 18:1; [M-H]-	FA 18:1	FA	1.649	281.25	LIPn	FA 18:1(d9)
FA 18:2; [M-H]-	FA 18:2	FA	1.315	279.234	LIPn	FA 18:1(d9)
FA 18:3; [M-H]-	FA 18:3	FA	1.025	277.218	LIPn	FA 18:1(d9)
FA 19:0; [M-H]-	FA 19:0	FA	2.028	297.281	LIPn	FA 18:1(d9)
FA 19:1; [M-H]-	FA 19:1	FA	1.797	295.265	LIPn	FA 18:1(d9)
FA 20:1; [M-H]-	FA 20:1	FA	1.917	309.281	LIPn	FA 18:1(d9)
FA 20:2; [M-H]-	FA 20:2	FA	1.743	307.265	LIPn	FA 18:1(d9)
FA 20:3 (1); [M-H]-	FA 20:3 (1)	FA	1.467	305.25	LIPn	FA 18:1(d9)
FA 20:3 (2); [M-H]-	FA 20:3 (2)	FA	1.574	305.249	LIPn	FA 18:1(d9)
FA 20:5; [M-H]-	FA 20:5	FA	0.973	301.218	LIPn	FA 18:1(d9)
FA 22:0; [M-H]-	FA 22:0	FA	2.483	339.328	LIPn	FA 18:1(d9)
FA 22:1; [M-H]-	FA 22:1	FA	2.189	337.312	LIPn	FA 18:1(d9)
FA 22:2; [M-H]-	FA 22:2	FA	1.982	335.297	LIPn	FA 18:1(d9)
FA 22:3; [M-H]-	FA 22:3	FA	1.816	333.281	LIPn	FA 18:1(d9)
FA 22:4; [M-H]-	FA 22:4	FA	1.607	331.265	LIPn	FA 18:1(d9)
FA 22:5; [M-H]-	FA 22:5	FA	1.329	329.25	LIPn	FA 18:1(d9)
FA 22:6; [M-H]-	FA 22:6	FA	1.144	327.234	LIPn	FA 18:1(d9)
FA 24:0; [M-H]-	FA 24:0	FA	2.818	367.359	LIPn	FA 18:1(d9)
FA 24:1; [M-H]-	FA 24:1	FA	2.486	365.344	LIPn	FA 18:1(d9)
FA 24:2; [M-H]-	FA 24:2	FA	2.241	363.328	LIPn	FA 18:1(d9)
FA 24:6; [M-H]-	FA 24:6	FA	1.497	355.265	LIPn	FA 18:1(d9)
FA 26:1; [M-H]-	FA 26:1	FA	2.808	393.375	LIPn	FA 18:1(d9)
FA 28:0; [M-H]-	FA 28:0	FA	3.526	423.422	LIPn	FA 18:1(d9)
FA 28:1; [M-H]-	FA 28:1	FA	3.153	421.406	LIPn	FA 18:1(d9)
GM3 32:1;O2; [M-H]-	GM3 32:1;O2	GM3	2.027	1123.68	LIPn	HexCer 18:1;2O/17:0
GM3 33:1;O2; [M-H]-	GM3 33:1;O2	GM3	2.147	1137.69	LIPn	HexCer 18:1;2O/17:0
GM3 34:1;O2; [M-H]-	GM3 34:1;O2	GM3	2.272	1151.71	LIPn	HexCer 18:1;2O/17:0
GM3 42:1;O2; [M-H]-	GM3 42:1;O2	GM3	3.41	1263.83	LIPn	HexCer 18:1;2O/17:0
GM3 42:2;O2; [M-H]-	GM3 42:2;O2	GM3	3.103	1261.82	LIPn	HexCer 18:1;2O/17:0
Hex2Cer 34:1;O2; [M+CH3COO]-	Hex2Cer 34:1;O2	Hex2Cer	2.615	920.636	LIPn	HexCer 18:1;2O/17:0
Hex2Cer 42:1;O2; [M+CH3COO]-	Hex2Cer 42:1;O2	Hex2Cer	3.878	1032.76	LIPn	HexCer 18:1;2O/17:0
Hex2Cer 42:2;O2; [M+CH3COO]-	Hex2Cer 42:2;O2	Hex2Cer	3.548	1030.75	LIPn	HexCer 18:1;2O/17:0
HexCer 34:0;O3; HexCer 17:0;O2/17:0;O; [M+CH3COO]-	HexCer 34:0;O3	HexCer-HDS	2.55	776.593	LIPn	HexCer 18:1;2O/17:0
HexCer 42:0;O3; HexCer 17:0;O2/25:0;O; [M+CH3COO]-	HexCer 42:0;O3	HexCer-HDS	3.833	888.718	LIPn	HexCer 18:1;2O/17:0
HexCer 42:1;O3 (1); HexCer 17:0;O2/25:1;O; [M+CH3COO]-	HexCer 42:1;O3 (1)	HexCer-HDS	3.512	886.703	LIPn	HexCer 18:1;2O/17:0
HexCer 42:1;O3 (2); HexCer 18:1;O2/24:0;O; [M+CH3COO]-	HexCer 42:1;O3 (2)	HexCer-HS	3.911	886.701	LIPn	HexCer 18:1;2O/17:0
HexCer 42:2;O3; HexCer 18:2;O2/24:0;O; [M+CH3COO]-	HexCer 42:2;O3	HexCer-HS	3.618	884.686	LIPn	HexCer 18:1;2O/17:0
HexCer 32:1;O2; [M+CH3COO]-	HexCer 32:1;O2	HexCer-NDS	2.405	730.55	LIPn	HexCer 18:1;2O/17:0
HexCer 34:0;O2; [M+CH3COO]-	HexCer 34:0;O2	HexCer-NDS	2.834	760.596	LIPn	HexCer 18:1;2O/17:0
HexCer 34:2;O2 (1); [M+CH3COO]-	HexCer 34:2;O2 (1)	HexCer-NDS	2.446	756.565	LIPn	HexCer 18:1;2O/17:0
HexCer 36:1;O2; [M+CH3COO]-	HexCer 36:1;O2	HexCer-NDS	3.041	786.612	LIPn	HexCer 18:1;2O/17:0
HexCer 38:1;O2; [M+CH3COO]-	HexCer 38:1;O2	HexCer-NDS	3.373	814.642	LIPn	HexCer 18:1;2O/17:0
HexCer 40:2;O2; [M+CH3COO]-	HexCer 40:2;O2	HexCer-NDS	3.383	840.659	LIPn	HexCer 18:1;2O/17:0
HexCer 41:1;O2; [M+CH3COO]-	HexCer 41:1;O2	HexCer-NDS	3.834	856.691	LIPn	HexCer 18:1;2O/17:0
HexCer 41:2;O2; [M+CH3COO]-	HexCer 41:2;O2	HexCer-NDS	3.507	854.675	LIPn	HexCer 18:1;2O/17:0
HexCer 42:0;O2; [M+CH3COO]-	HexCer 42:0;O2	HexCer-NDS	4.086	872.722	LIPn	HexCer 18:1;2O/17:0
HexCer 42:3;O2; [M+CH3COO]-	HexCer 42:3;O2	HexCer-NDS	3.386	866.674	LIPn	HexCer 18:1;2O/17:0
HexCer 43:1;O2; [M+CH3COO]-	HexCer 43:1;O2	HexCer-NDS	4.13	884.722	LIPn	HexCer 18:1;2O/17:0
HexCer 44:1;O2; [M+CH3COO]-	HexCer 44:1;O2	HexCer-NDS	4.276	898.74	LIPn	HexCer 18:1;2O/17:0
HexCer 44:2;O2; [M+CH3COO]-	HexCer 44:2;O2	HexCer-NDS	3.969	896.72	LIPn	HexCer 18:1;2O/17:0
HexCer 33:1;O2 (1); HexCer 17:1;O2/16:0; [M+CH3COO]-	HexCer 33:1;O2 (1)	HexCer-NS	2.51	744.554	LIPn	HexCer 18:1;2O/17:0
HexCer 33:1;O2 (2); HexCer 17:1;O2/16:0; [M+CH3COO]-	HexCer 33:1;O2 (2)	HexCer-NS	2.546	744.565	LIPn	HexCer 18:1;2O/17:0
HexCer 34:1;O2; HexCer 18:1;O2/16:0; [M+CH3COO]-	HexCer 34:1;O2	HexCer-NS	2.721	758.581	LIPn	HexCer 18:1;2O/17:0
HexCer 34:2;O2 (2); HexCer 18:2;O2/16:0; [M+CH3COO]-	HexCer 34:2;O2 (2)	HexCer-NS	2.501	756.565	LIPn	HexCer 18:1;2O/17:0
HexCer 40:1;O2; HexCer 18:1;O2/22:0; [M+CH3COO]-	HexCer 40:1;O2	HexCer-NS	3.68	842.675	LIPn	HexCer 18:1;2O/17:0
HexCer 42:1;O2; HexCer 18:1;O2/24:0; [M+CH3COO]-	HexCer 42:1;O2	HexCer-NS	3.987	870.706	LIPn	HexCer 18:1;2O/17:0
HexCer 42:2;O2; HexCer 18:1;O2/24:1; [M+CH3COO]-	HexCer 42:2;O2	HexCer-NS	3.662	868.691	LIPn	HexCer 18:1;2O/17:0
LPE 16:0; [M-H]-	LPE 16:0	LPE	0.795	452.28	LIPn	LPE 17:1
LPE 17:0; [M-H]-	LPE 17:0	LPE	0.996	466.296	LIPn	LPE 17:1
LPE 18:0; [M-H]-	LPE 18:0	LPE	1.232	480.311	LIPn	LPE 17:1
LPE 18:1; [M-H]-	LPE 18:1	LPE	0.873	478.296	LIPn	LPE 17:1
LPE 18:2; [M-H]-	LPE 18:2	LPE	0.639	476.279	LIPn	LPE 17:1
LPE 19:1; [M-H]-	LPE 19:1	LPE	1.066	492.311	LIPn	LPE 17:1
LPE 20:0; [M-H]-	LPE 20:0	LPE	1.7	508.343	LIPn	LPE 17:1
LPE 20:1; [M-H]-	LPE 20:1	LPE	1.301	506.327	LIPn	LPE 17:1
LPE 20:3; [M-H]-	LPE 20:3	LPE	0.753	502.295	LIPn	LPE 17:1
LPE 20:4; [M-H]-	LPE 20:4	LPE	0.61	500.281	LIPn	LPE 17:1
LPE 20:5; [M-H]-	LPE 20:5	LPE	0.472	498.265	LIPn	LPE 17:1
LPE 22:0; [M-H]-	LPE 22:0	LPE	1.971	536.374	LIPn	LPE 17:1
LPE 22:1; [M-H]-	LPE 22:1	LPE	1.725	534.359	LIPn	LPE 17:1
LPE 22:5; [M-H]-	LPE 22:5	LPE	0.666	526.296	LIPn	LPE 17:1
LPE 22:6; [M-H]-	LPE 22:6	LPE	0.584	524.28	LIPn	LPE 17:1
LPE 24:0; [M-H]-	LPE 24:0	LPE	2.249	564.405	LIPn	LPE 17:1
LPE 24:1; [M-H]-	LPE 24:1	LPE	1.978	562.389	LIPn	LPE 17:1
PE 32:1; PE 16:0_16:1; [M-H]-	PE 32:1	PE	2.74	688.495	LIPn	PE 17:0/17:0
PE 34:1; PE 16:0_18:1; [M-H]-	PE 34:1	PE	3.051	716.525	LIPn	PE 17:0/17:0
PE 34:2; PE 16:0_18:2; [M-H]-	PE 34:2	PE	2.792	714.509	LIPn	PE 17:0/17:0
PE 36:1; PE 18:0_18:1; [M-H]-	PE 36:1	PE	3.368	744.557	LIPn	PE 17:0/17:0
PE 36:2; PE 18:1_18:1; [M-H]-	PE 36:2	PE	3.069	742.541	LIPn	PE 17:0/17:0
PE 36:3; PE 18:1_18:2; [M-H]-	PE 36:3	PE	2.821	740.525	LIPn	PE 17:0/17:0
PE 36:4; PE 16:0_20:4; [M-H]-	PE 36:4	PE	2.744	738.508	LIPn	PE 17:0/17:0
PE 36:5; PE 16:0_20:5; [M-H]-	PE 36:5	PE	2.534	736.494	LIPn	PE 17:0/17:0
PE 37:2; PE 18:1_19:1; [M-H]-	PE 37:2	PE	3.217	756.558	LIPn	PE 17:0/17:0
PE 38:1; PE 20:0_18:1; [M-H]-	PE 38:1	PE	3.674	772.589	LIPn	PE 17:0/17:0
PE 38:2 (1); PE 18:1_20:1; [M-H]-	PE 38:2 (1)	PE	3.368	770.573	LIPn	PE 17:0/17:0
PE 38:2 (2); PE 18:0_20:2; [M-H]-	PE 38:2 (2)	PE	3.433	770.572	LIPn	PE 17:0/17:0
PE 38:3 (1); PE 18:0_20:3; [M-H]-	PE 38:3 (1)	PE	3.19	768.556	LIPn	PE 17:0/17:0
PE 38:3 (2); PE 18:0_20:3; [M-H]-	PE 38:3 (2)	PE	3.292	768.557	LIPn	PE 17:0/17:0
PE 38:4 (1); PE 18:1_20:3; [M-H]-	PE 38:4 (1)	PE	2.893	766.54	LIPn	PE 17:0/17:0
PE 38:4 (2); PE 18:0_20:4; [M-H]-	PE 38:4 (2)	PE	3.054	766.541	LIPn	PE 17:0/17:0
PE 38:5 (1); PE 16:0_22:5; [M-H]-	PE 38:5 (1)	PE	2.761	764.526	LIPn	PE 17:0/17:0
PE 38:5 (2); PE 18:0_20:5; [M-H]-	PE 38:5 (2)	PE	2.838	764.525	LIPn	PE 17:0/17:0
PE 38:6; PE 18:1_20:5; [M-H]-	PE 38:6	PE	2.55	762.511	LIPn	PE 17:0/17:0
PE 39:3; PE 18:0_21:3; [M-H]-	PE 39:3	PE	3.367	782.572	LIPn	PE 17:0/17:0
PE 40:1; PE 22:0_18:1; [M-H]-	PE 40:1	PE	3.979	800.62	LIPn	PE 17:0/17:0
PE 40:2; PE 18:1_22:1; [M-H]-	PE 40:2	PE	3.669	798.604	LIPn	PE 17:0/17:0
PE 40:3; PE 18:0_22:3; [M-H]-	PE 40:3	PE	3.519	796.59	LIPn	PE 17:0/17:0
PE 40:4; PE 18:0_22:4; [M-H]-	PE 40:4	PE	3.279	794.572	LIPn	PE 17:0/17:0
PE 40:5; PE 18:0_22:5; [M-H]-	PE 40:5	PE	3.056	792.556	LIPn	PE 17:0/17:0
PE 41:1; PE 23:0_18:1; [M-H]-	PE 41:1	PE	4.126	814.636	LIPn	PE 17:0/17:0
PE 42:1; PE 24:0_18:1; [M-H]-	PE 42:1	PE	4.265	828.651	LIPn	PE 17:0/17:0
PE 42:2; PE 18:1_24:1; [M-H]-	PE 42:2	PE	3.984	826.635	LIPn	PE 17:0/17:0
PE 42:6; PE 18:0_24:6; [M-H]-	PE 42:6	PE	3.152	818.571	LIPn	PE 17:0/17:0
PE 44:1; PE 26:0_18:1; [M-H]-	PE 44:1	PE	4.537	856.685	LIPn	PE 17:0/17:0
PE O-32:0; PE O-16:0_16:0; [M-H]-	PE O-32:0	EtherPE	3.227	676.53	LIPn	PE 17:0/17:0
PE O-32:1; PE O-16:1_16:0; [M-H]-	PE O-32:1	EtherPE	3.18	674.514	LIPn	PE 17:0/17:0
PE O-32:2; PE O-16:1_16:1; [M-H]-	PE O-32:2	EtherPE	2.886	672.499	LIPn	PE 17:0/17:0
PE O-33:2; PE O-16:1_17:1; [M-H]-	PE O-33:2	EtherPE	3.042	686.515	LIPn	PE 17:0/17:0
PE O-34:0; PE O-18:0_16:0; [M-H]-	PE O-34:0	EtherPE	3.142	704.562	LIPn	PE 17:0/17:0
PE O-34:1 (1); PE O-16:0_18:1; [M-H]-	PE O-34:1 (1)	EtherPE	3.247	702.545	LIPn	PE 17:0/17:0
PE O-34:1 (2); PE O-18:1_16:0; [M-H]-	PE O-34:1 (2)	EtherPE	3.505	702.547	LIPn	PE 17:0/17:0
PE O-34:2; PE O-16:1_18:1; [M-H]-	PE O-34:2	EtherPE	3.2	700.531	LIPn	PE 17:0/17:0
PE O-34:3; PE O-16:1_18:2; [M-H]-	PE O-34:3	EtherPE	2.944	698.515	LIPn	PE 17:0/17:0
PE O-34:4 (1); PE O-16:1_18:3; [M-H]-	PE O-34:4 (1)	EtherPE	2.727	696.502	LIPn	PE 17:0/17:0
PE O-34:4 (2); PE O-16:1_18:3; [M-H]-	PE O-34:4 (2)	EtherPE	2.808	696.498	LIPn	PE 17:0/17:0
PE O-35:2; PE O-17:1_18:1; [M-H]-	PE O-35:2	EtherPE	3.36	714.546	LIPn	PE 17:0/17:0
PE O-35:3; PE O-17:1_18:2; [M-H]-	PE O-35:3	EtherPE	3.108	712.531	LIPn	PE 17:0/17:0
PE O-35:6; PE O-15:1_20:5; [M-H]-	PE O-35:6	EtherPE	2.517	706.484	LIPn	PE 17:0/17:0
PE O-36:0; PE O-20:0_16:0; [M-H]-	PE O-36:0	EtherPE	3.462	732.593	LIPn	PE 17:0/17:0
PE O-36:1 (1); PE O-18:0_18:1; [M-H]-	PE O-36:1 (1)	EtherPE	3.148	730.582	LIPn	PE 17:0/17:0
PE O-36:1 (2); PE O-18:0_18:1; [M-H]-	PE O-36:1 (2)	EtherPE	3.551	730.574	LIPn	PE 17:0/17:0
PE O-36:2; PE O-18:1_18:1; [M-H]-	PE O-36:2	EtherPE	3.518	728.562	LIPn	PE 17:0/17:0
PE O-36:3; PE O-18:2_18:1; [M-H]-	PE O-36:3	EtherPE	3.212	726.546	LIPn	PE 17:0/17:0
PE O-36:4 (1); PE O-16:0_20:4; [M-H]-	PE O-36:4 (1)	EtherPE	2.935	724.53	LIPn	PE 17:0/17:0
PE O-36:4 (2); PE O-16:1_20:3; [M-H]-	PE O-36:4 (2)	EtherPE	3.021	724.531	LIPn	PE 17:0/17:0
PE O-36:4 (3); PE O-16:1_20:3; [M-H]-	PE O-36:4 (3)	EtherPE	3.128	724.531	LIPn	PE 17:0/17:0
PE O-36:5; PE O-16:1_20:4; [M-H]-	PE O-36:5	EtherPE	2.879	722.515	LIPn	PE 17:0/17:0
PE O-36:6; PE O-16:1_20:5; [M-H]-	PE O-36:6	EtherPE	2.666	720.499	LIPn	PE 17:0/17:0
PE O-37:2; PE O-17:1_20:1; [M-H]-	PE O-37:2	EtherPE	3.663	742.578	LIPn	PE 17:0/17:0
PE O-37:3; PE O-17:1_20:2; [M-H]-	PE O-37:3	EtherPE	3.388	740.563	LIPn	PE 17:0/17:0
PE O-37:4 (1); PE O-17:1_20:3; [M-H]-	PE O-37:4 (1)	EtherPE	3.183	738.546	LIPn	PE 17:0/17:0
PE O-37:4 (2); PE O-17:1_20:3; [M-H]-	PE O-37:4 (2)	EtherPE	3.28	738.546	LIPn	PE 17:0/17:0
PE O-37:5; PE O-17:1_20:4; [M-H]-	PE O-37:5	EtherPE	3.033	736.531	LIPn	PE 17:0/17:0
PE O-37:6; PE O-17:1_20:5; [M-H]-	PE O-37:6	EtherPE	2.814	734.514	LIPn	PE 17:0/17:0
PE O-37:7; PE O-15:1_22:6; [M-H]-	PE O-37:7	EtherPE	2.624	732.5	LIPn	PE 17:0/17:0
PE O-38:1; PE O-18:0_20:1; [M-H]-	PE O-38:1	EtherPE	3.856	758.608	LIPn	PE 17:0/17:0
PE O-38:2; PE O-18:1_20:1; [M-H]-	PE O-38:2	EtherPE	3.821	756.593	LIPn	PE 17:0/17:0
PE O-38:3 (1); PE O-18:2_20:1; [M-H]-	PE O-38:3 (1)	EtherPE	3.522	754.578	LIPn	PE 17:0/17:0
PE O-38:3 (2); PE O-18:1_20:2; [M-H]-	PE O-38:3 (2)	EtherPE	3.568	754.577	LIPn	PE 17:0/17:0
PE O-38:4 (1); PE O-18:1_20:3; [M-H]-	PE O-38:4 (1)	EtherPE	3.343	752.562	LIPn	PE 17:0/17:0
PE O-38:4 (2); PE O-18:1_20:3; [M-H]-	PE O-38:4 (2)	EtherPE	3.441	752.562	LIPn	PE 17:0/17:0
PE O-38:5 (1); PE O-18:2_20:3; [M-H]-	PE O-38:5 (1)	EtherPE	3.02	750.546	LIPn	PE 17:0/17:0
PE O-38:5 (2); PE O-16:1_22:4; [M-H]-	PE O-38:5 (2)	EtherPE	3.12	750.546	LIPn	PE 17:0/17:0
PE O-38:5 (3); PE O-18:1_20:4; [M-H]-	PE O-38:5 (3)	EtherPE	3.193	750.546	LIPn	PE 17:0/17:0
PE O-38:6 (1); PE O-16:1_22:5; [M-H]-	PE O-38:6 (1)	EtherPE	2.883	748.531	LIPn	PE 17:0/17:0
PE O-38:6 (2); PE O-18:1_20:5; [M-H]-	PE O-38:6 (2)	EtherPE	2.989	748.53	LIPn	PE 17:0/17:0
PE O-38:7; PE O-16:1_22:6; [M-H]-	PE O-38:7	EtherPE	2.783	746.515	LIPn	PE 17:0/17:0
PE O-39:4; PE O-18:1_21:3; [M-H]-	PE O-39:4	EtherPE	3.513	766.577	LIPn	PE 17:0/17:0
PE O-39:5 (1); PE O-17:1_22:4; [M-H]-	PE O-39:5 (1)	EtherPE	3.204	764.56	LIPn	PE 17:0/17:0
PE O-39:5 (2); PE O-17:1_22:4; [M-H]-	PE O-39:5 (2)	EtherPE	3.277	764.562	LIPn	PE 17:0/17:0
PE O-39:7 (1); PE O-17:1_22:6; [M-H]-	PE O-39:7 (1)	EtherPE	2.889	760.531	LIPn	PE 17:0/17:0
PE O-39:7 (2); PE O-17:1_22:6; [M-H]-	PE O-39:7 (2)	EtherPE	2.931	760.531	LIPn	PE 17:0/17:0
PE O-40:2; PE O-18:1_22:1; [M-H]-	PE O-40:2	EtherPE	4.115	784.626	LIPn	PE 17:0/17:0
PE O-40:3; PE O-18:1_22:2; [M-H]-	PE O-40:3	EtherPE	3.857	782.609	LIPn	PE 17:0/17:0
PE O-40:4 (1); PE O-18:0_22:4; [M-H]-	PE O-40:4 (1)	EtherPE	3.469	780.591	LIPn	PE 17:0/17:0
PE O-40:4 (2); PE O-18:1_22:3; [M-H]-	PE O-40:4 (2)	EtherPE	3.664	780.594	LIPn	PE 17:0/17:0
PE O-40:5 (1); PE O-18:0_22:5; [M-H]-	PE O-40:5 (1)	EtherPE	3.25	778.576	LIPn	PE 17:0/17:0
PE O-40:5 (2); PE O-18:1_22:4; [M-H]-	PE O-40:5 (2)	EtherPE	3.424	778.577	LIPn	PE 17:0/17:0
PE O-40:5 (3); PE O-20:1_20:4; [M-H]-	PE O-40:5 (3)	EtherPE	3.51	778.577	LIPn	PE 17:0/17:0
PE O-40:6; PE O-18:1_22:5; [M-H]-	PE O-40:6	EtherPE	3.193	776.562	LIPn	PE 17:0/17:0
PE O-40:7 (1); PE O-18:2_22:5; [M-H]-	PE O-40:7 (1)	EtherPE	2.893	774.546	LIPn	PE 17:0/17:0
PE O-40:7 (2); PE O-16:1_24:6; [M-H]-	PE O-40:7 (2)	EtherPE	2.986	774.546	LIPn	PE 17:0/17:0
PE O-40:7 (3); PE O-18:1_22:6; [M-H]-	PE O-40:7 (3)	EtherPE	3.096	774.546	LIPn	PE 17:0/17:0
PE O-40:8; PE O-18:2_22:6; [M-H]-	PE O-40:8	EtherPE	2.798	772.53	LIPn	PE 17:0/17:0
PE O-42:5; PE O-22:1_20:4; [M-H]-	PE O-42:5	EtherPE	3.823	806.609	LIPn	PE 17:0/17:0
PE O-42:6 (1); PE O-20:1_22:5; [M-H]-	PE O-42:6 (1)	EtherPE	3.508	804.593	LIPn	PE 17:0/17:0
PE O-42:6 (2); PE O-20:1_22:5; [M-H]-	PE O-42:6 (2)	EtherPE	3.655	804.584	LIPn	PE 17:0/17:0
PE O-42:7 (1); PE O-20:2_22:5; [M-H]-	PE O-42:7 (1)	EtherPE	3.207	802.577	LIPn	PE 17:0/17:0
PE O-42:7 (2); PE O-18:1_24:6; [M-H]-	PE O-42:7 (2)	EtherPE	3.287	802.578	LIPn	PE 17:0/17:0
PE O-42:7 (3); PE O-20:1_22:6; [M-H]-	PE O-42:7 (3)	EtherPE	3.406	802.575	LIPn	PE 17:0/17:0
PE O-42:8 (1); PE O-18:2_24:6; [M-H]-	PE O-42:8 (1)	EtherPE	3.001	800.562	LIPn	PE 17:0/17:0
PE O-42:8 (2); PE O-20:2_22:6; [M-H]-	PE O-42:8 (2)	EtherPE	3.105	800.563	LIPn	PE 17:0/17:0
PG 32:1; PG 16:0_16:1; [M-H]-	PG 32:1	PG	2.418	719.49	LIPn	PG 17:0/17:0
PG 33:1; PG 15:0_18:1; [M-H]-	PG 33:1	PG	2.537	733.505	LIPn	PG 17:0/17:0
PG 34:1 (1); PG 16:0_18:1; [M-H]-	PG 34:1 (1)	PG	2.521	747.52	LIPn	PG 17:0/17:0
PG 34:1 (2); PG 16:0_18:1; [M-H]-	PG 34:1 (2)	PG	2.678	747.52	LIPn	PG 17:0/17:0
PG 34:2 (1); PG 16:1_18:1; [M-H]-	PG 34:2 (1)	PG	2.309	745.505	LIPn	PG 17:0/17:0
PG 34:2 (2); PG 16:1_18:1; [M-H]-	PG 34:2 (2)	PG	2.44	745.505	LIPn	PG 17:0/17:0
PG 34:2 (3); PG 16:1_18:1; [M-H]-	PG 34:2 (3)	PG	2.525	745.505	LIPn	PG 17:0/17:0
PG 35:1; PG 17:0_18:1; [M-H]-	PG 35:1	PG	2.821	761.535	LIPn	PG 17:0/17:0
PG 36:1; PG 18:0_18:1; [M-H]-	PG 36:1	PG	2.974	775.551	LIPn	PG 17:0/17:0
PG 36:2 (1); PG 18:1_18:1; [M-H]-	PG 36:2 (1)	PG	2.534	773.536	LIPn	PG 17:0/17:0
PG 36:2 (2); PG 18:1_18:1; [M-H]-	PG 36:2 (2)	PG	2.699	773.536	LIPn	PG 17:0/17:0
PG 36:3 (1); PG 18:1_18:2; [M-H]-	PG 36:3 (1)	PG	2.359	771.52	LIPn	PG 17:0/17:0
PG 36:3 (2); PG 16:0_20:3; [M-H]-	PG 36:3 (2)	PG	2.523	771.521	LIPn	PG 17:0/17:0
PG 36:4; PG 16:0_20:4; [M-H]-	PG 36:4	PG	2.429	769.504	LIPn	PG 17:0/17:0
PG 36:5; PG 16:0_20:5; [M-H]-	PG 36:5	PG	2.263	767.488	LIPn	PG 17:0/17:0
PG 38:3 (1); PG 18:1_20:2; [M-H]-	PG 38:3 (1)	PG	2.541	799.549	LIPn	PG 17:0/17:0
PG 38:3 (2); PG 18:1_20:2; [M-H]-	PG 38:3 (2)	PG	2.6	799.55	LIPn	PG 17:0/17:0
PG 38:4; PG 18:1_20:3; [M-H]-	PG 38:4	PG	2.348	797.534	LIPn	PG 17:0/17:0
PG 38:5; PG 18:1_20:4; [M-H]-	PG 38:5	PG	2.302	795.522	LIPn	PG 17:0/17:0
PG 38:6; PG 16:0_22:6; [M-H]-	PG 38:6	PG	2.229	793.505	LIPn	PG 17:0/17:0
PG 38:7; PG 16:1_22:6; [M-H]-	PG 38:7	PG	2.045	791.49	LIPn	PG 17:0/17:0
PG 39:7; PG 17:1_22:6; [M-H]-	PG 39:7	PG	2.147	805.498	LIPn	PG 17:0/17:0
PG 40:6; PG 18:1_22:5; [M-H]-	PG 40:6	PG	2.326	821.538	LIPn	PG 17:0/17:0
PG 40:7; PG 18:1_22:6; [M-H]-	PG 40:7	PG	2.257	819.521	LIPn	PG 17:0/17:0
PG 40:8; PG 18:2_22:6; [M-H]-	PG 40:8	PG	2.097	817.505	LIPn	PG 17:0/17:0
PG 42:10; PG 20:4_22:6; [M-H]-	PG 42:10	PG	2.055	841.507	LIPn	PG 17:0/17:0
PG 44:11; PG 22:5_22:6; [M-H]-	PG 44:11	PG	2.072	867.52	LIPn	PG 17:0/17:0
PG 44:12; PG 22:6_22:6; [M-H]-	PG 44:12	PG	2.008	865.505	LIPn	PG 17:0/17:0
PI 34:3; PI 16:1_18:2; [M-H]-	PI 34:3	PI	2.194	831.505	LIPn	PI 15:0/18:1(d7)
PI 35:2; PI 17:1_18:1; [M-H]-	PI 35:2	PI	2.509	847.537	LIPn	PI 15:0/18:1(d7)
PI 36:1; PI 18:0_18:1; [M-H]-	PI 36:1	PI	2.913	863.567	LIPn	PI 15:0/18:1(d7)
PI 36:2; PI 18:1_18:1; [M-H]-	PI 36:2	PI	2.641	861.552	LIPn	PI 15:0/18:1(d7)
PI 36:3 (1); PI 18:1_18:2; [M-H]-	PI 36:3 (1)	PI	2.433	859.536	LIPn	PI 15:0/18:1(d7)
PI 36:3 (2); PI 16:0_20:3; [M-H]-	PI 36:3 (2)	PI	2.5	859.536	LIPn	PI 15:0/18:1(d7)
PI 36:4; PI 16:0_20:4; [M-H]-	PI 36:4	PI	2.366	857.521	LIPn	PI 15:0/18:1(d7)
PI 36:5; PI 16:0_20:5; [M-H]-	PI 36:5	PI	2.2	855.506	LIPn	PI 15:0/18:1(d7)
PI 37:2; PI 18:1_19:1; [M-H]-	PI 37:2	PI	2.792	875.57	LIPn	PI 15:0/18:1(d7)
PI 37:3 (1); PI 18:1_19:2; [M-H]-	PI 37:3 (1)	PI	2.546	873.551	LIPn	PI 15:0/18:1(d7)
PI 37:3 (2); PI 17:0_20:3; [M-H]-	PI 37:3 (2)	PI	2.62	873.552	LIPn	PI 15:0/18:1(d7)
PI 38:2; PI 18:0_20:2; [M-H]-	PI 38:2	PI	2.934	889.583	LIPn	PI 15:0/18:1(d7)
PI 38:3 (1); PI 18:1_20:2; [M-H]-	PI 38:3 (1)	PI	2.687	887.567	LIPn	PI 15:0/18:1(d7)
PI 38:3 (2); PI 18:0_20:3; [M-H]-	PI 38:3 (2)	PI	2.761	887.568	LIPn	PI 15:0/18:1(d7)
PI 38:3 (3); PI 18:0_20:3; [M-H]-	PI 38:3 (3)	PI	2.849	887.568	LIPn	PI 15:0/18:1(d7)
PI 38:4 (1); PI 18:1_20:3; [M-H]-	PI 38:4 (1)	PI	2.506	885.552	LIPn	PI 15:0/18:1(d7)
PI 38:4 (2); PI 18:0_20:4; [M-H]-	PI 38:4 (2)	PI	2.638	885.552	LIPn	PI 15:0/18:1(d7)
PI 38:5 (1); PI 18:1_20:4; [M-H]-	PI 38:5 (1)	PI	2.387	883.537	LIPn	PI 15:0/18:1(d7)
PI 38:5 (2); PI 18:0_20:5; [M-H]-	PI 38:5 (2)	PI	2.451	883.536	LIPn	PI 15:0/18:1(d7)
PI 38:6 (1); PI 18:1_20:5; [M-H]-	PI 38:6 (1)	PI	2.222	881.521	LIPn	PI 15:0/18:1(d7)
PI 38:6 (2); PI 16:0_22:6; [M-H]-	PI 38:6 (2)	PI	2.297	881.521	LIPn	PI 15:0/18:1(d7)
PI 39:3; PI 18:0_21:3; [M-H]-	PI 39:3	PI	2.92	901.584	LIPn	PI 15:0/18:1(d7)
PI 39:5; PI 19:1_20:4; [M-H]-	PI 39:5	PI	2.514	897.551	LIPn	PI 15:0/18:1(d7)
PI 40:4; PI 18:0_22:4; [M-H]-	PI 40:4	PI	2.837	913.584	LIPn	PI 15:0/18:1(d7)
PI 40:5; PI 18:0_22:5; [M-H]-	PI 40:5	PI	2.642	911.568	LIPn	PI 15:0/18:1(d7)
PI 40:6 (1); PI 18:1_22:5; [M-H]-	PI 40:6 (1)	PI	2.398	909.553	LIPn	PI 15:0/18:1(d7)
PI 40:6 (2); PI 18:0_22:6; [M-H]-	PI 40:6 (2)	PI	2.552	909.552	LIPn	PI 15:0/18:1(d7)
PI 40:7; PI 18:1_22:6; [M-H]-	PI 40:7	PI	2.32	907.536	LIPn	PI 15:0/18:1(d7)
PI O-36:4; PI O-16:0_20:4; [M-H]-	PI O-36:4	EtherPI	2.511	843.541	LIPn	PI 15:0/18:1(d7)
PI O-38:4; PI O-18:0_20:4; [M-H]-	PI O-38:4	EtherPI	2.786	871.572	LIPn	PI 15:0/18:1(d7)
PI O-38:5 (1); PI O-18:1_20:4; [M-H]-	PI O-38:5 (1)	EtherPI	2.516	869.557	LIPn	PI 15:0/18:1(d7)
PI O-38:5 (2); PI O-18:0_20:5; [M-H]-	PI O-38:5 (2)	EtherPI	2.588	869.555	LIPn	PI 15:0/18:1(d7)
PI O-38:6 (1); PI O-18:1_20:5; [M-H]-	PI O-38:6 (1)	EtherPI	2.338	867.541	LIPn	PI 15:0/18:1(d7)
PI O-38:6 (2); PI O-16:0_22:6; [M-H]-	PI O-38:6 (2)	EtherPI	2.43	867.54	LIPn	PI 15:0/18:1(d7)
PS 32:1 (1); PS 16:0_16:1; [M-H]-	PS 32:1 (1)	PS	2.377	732.483	LIPn	PS 17:0/17:0
PS 32:1 (2); PS 16:0_16:1; [M-H]-	PS 32:1 (2)	PS	2.419	732.478	LIPn	PS 17:0/17:0
PS 34:1; PS 18:0_16:1; [M-H]-	PS 34:1	PS	2.654	760.515	LIPn	PS 17:0/17:0
PS 34:2; PS 16:1_18:1; [M-H]-	PS 34:2	PS	2.413	758.5	LIPn	PS 17:0/17:0
PS 35:1; PS 18:0_17:1; [M-H]-	PS 35:1	PS	2.793	774.529	LIPn	PS 17:0/17:0
PS 36:1; PS 18:0_18:1; [M-H]-	PS 36:1	PS	2.94	788.547	LIPn	PS 17:0/17:0
PS 36:2; PS 18:1_18:1; [M-H]-	PS 36:2	PS	2.694	786.531	LIPn	PS 17:0/17:0
PS 36:3 (1); PS 18:1_18:2; [M-H]-	PS 36:3 (1)	PS	2.461	784.515	LIPn	PS 17:0/17:0
PS 36:3 (2); PS 18:0_18:3; [M-H]-	PS 36:3 (2)	PS	2.569	784.514	LIPn	PS 17:0/17:0
PS 36:4; PS 16:0_20:4; [M-H]-	PS 36:4	PS	2.389	782.498	LIPn	PS 17:0/17:0
PS 37:1; PS 19:0_18:1; [M-H]-	PS 37:1	PS	3.074	802.557	LIPn	PS 17:0/17:0
PS 37:2 (1); PS 18:1_19:1; [M-H]-	PS 37:2 (1)	PS	2.805	800.546	LIPn	PS 17:0/17:0
PS 37:2 (2); PS 18:0_19:2; [M-H]-	PS 37:2 (2)	PS	2.855	800.539	LIPn	PS 17:0/17:0
PS 38:1; PS 20:0_18:1; [M-H]-	PS 38:1	PS	3.234	816.578	LIPn	PS 17:0/17:0
PS 38:2 (1); PS 18:1_20:1; [M-H]-	PS 38:2 (1)	PS	2.94	814.562	LIPn	PS 17:0/17:0
PS 38:2 (2); PS 18:0_20:2; [M-H]-	PS 38:2 (2)	PS	3.007	814.562	LIPn	PS 17:0/17:0
PS 38:3; PS 18:0_20:3; [M-H]-	PS 38:3	PS	2.783	812.547	LIPn	PS 17:0/17:0
PS 38:4 (1); PS 18:1_20:3; [M-H]-	PS 38:4 (1)	PS	2.523	810.529	LIPn	PS 17:0/17:0
PS 38:4 (2); PS 18:0_20:4; [M-H]-	PS 38:4 (2)	PS	2.661	810.531	LIPn	PS 17:0/17:0
PS 38:5; PS 18:0_20:5; [M-H]-	PS 38:5	PS	2.469	808.516	LIPn	PS 17:0/17:0
PS 38:6; PS 16:0_22:6; [M-H]-	PS 38:6	PS	2.312	806.499	LIPn	PS 17:0/17:0
PS 39:1; PS 21:0_18:1; [M-H]-	PS 39:1	PS	3.387	830.588	LIPn	PS 17:0/17:0
PS 39:2; PS 18:1_21:1; [M-H]-	PS 39:2	PS	3.084	828.575	LIPn	PS 17:0/17:0
PS 39:3 (1); PS 18:0_21:3; [M-H]-	PS 39:3 (1)	PS	2.906	826.565	LIPn	PS 17:0/17:0
PS 39:3 (2); PS 18:0_21:3; [M-H]-	PS 39:3 (2)	PS	2.951	826.559	LIPn	PS 17:0/17:0
PS 40:1; PS 22:0_18:1; [M-H]-	PS 40:1	PS	3.538	844.609	LIPn	PS 17:0/17:0
PS 40:2; PS 18:1_22:1; [M-H]-	PS 40:2	PS	3.231	842.594	LIPn	PS 17:0/17:0
PS 40:3; PS 18:0_22:3; [M-H]-	PS 40:3	PS	3.092	840.578	LIPn	PS 17:0/17:0
PS 40:4 (1); PS 18:0_22:4; [M-H]-	PS 40:4 (1)	PS	2.867	838.561	LIPn	PS 17:0/17:0
PS 40:4 (2); [M-H]-	PS 40:4 (2)	PS	3.237	838.56	LIPn	PS 17:0/17:0
PS 40:5 (1); PS 18:0_22:5; [M-H]-	PS 40:5 (1)	PS	2.666	836.546	LIPn	PS 17:0/17:0
PS 40:5 (2); PS 20:2_20:3; [M-H]-	PS 40:5 (2)	PS	3.025	836.544	LIPn	PS 17:0/17:0
PS 40:6 (1); PS 18:0_22:6; [M-H]-	PS 40:6 (1)	PS	2.58	834.532	LIPn	PS 17:0/17:0
PS 40:6 (2); PS 20:3_20:3; [M-H]-	PS 40:6 (2)	PS	2.781	834.528	LIPn	PS 17:0/17:0
PS 40:7; PS 18:1_22:6; [M-H]-	PS 40:7	PS	2.331	832.516	LIPn	PS 17:0/17:0
PS 41:1; PS 23:0_18:1; [M-H]-	PS 41:1	PS	3.68	858.623	LIPn	PS 17:0/17:0
PS 42:1; PS 24:0_18:1; [M-H]-	PS 42:1	PS	3.827	872.641	LIPn	PS 17:0/17:0
PS 42:2; PS 18:1_24:1; [M-H]-	PS 42:2	PS	3.522	870.625	LIPn	PS 17:0/17:0
PS 42:6; PS 18:0_24:6; [M-H]-	PS 42:6	PS	2.755	862.562	LIPn	PS 17:0/17:0
PS 42:9; [M-H]-	PS 42:9	PS	2.57	856.513	LIPn	PS 17:0/17:0
PS 44:1; PS 26:0_18:1; [M-H]-	PS 44:1	PS	4.119	900.67	LIPn	PS 17:0/17:0
PS 44:3; PS 24:0_20:3; [M-H]-	PS 44:3	PS	3.672	896.643	LIPn	PS 17:0/17:0
PS O-34:1; PS O-16:0_18:1; [M-H]-	PS O-34:1	EtherPS	2.865	746.53	LIPn	PS 17:0/17:0
PS O-36:1; PS O-18:0_18:1; [M-H]-	PS O-36:1	EtherPS	3.19	774.565	LIPn	PS 17:0/17:0
PS O-38:3; PS O-18:0_20:3; [M-H]-	PS O-38:3	EtherPS	2.953	798.568	LIPn	PS 17:0/17:0
PS O-38:5; PS O-16:0_22:5; [M-H]-	PS O-38:5	EtherPS	2.539	794.538	LIPn	PS 17:0/17:0
PS O-38:6; PS O-16:0_22:6; [M-H]-	PS O-38:6	EtherPS	2.454	792.521	LIPn	PS 17:0/17:0
PS O-40:5; PS O-18:0_22:5; [M-H]-	PS O-40:5	EtherPS	2.823	822.57	LIPn	PS 17:0/17:0
PS O-40:6; PS O-18:0_22:6; [M-H]-	PS O-40:6	EtherPS	2.743	820.556	LIPn	PS 17:0/17:0
SM 30:1;O2; [M+CH3COO]-	SM 30:1;O2	SM	2.024	705.522	LIPn	SM d18:1/17:0
SM 31:1;O2; [M+CH3COO]-	SM 31:1;O2	SM	2.155	719.536	LIPn	SM d18:1/17:0
SM 32:0;O2; [M+CH3COO]-	SM 32:0;O2	SM	2.403	735.57	LIPn	SM d18:1/17:0
SM 32:1;O2 (1); [M+CH3COO]-	SM 32:1;O2 (1)	SM	2.216	749.545	LIPn	SM d18:1/17:0
SM 32:1;O2 (2); SM 16:1;O2/16:0; [M+CH3COO]-	SM 32:1;O2 (2)	SM	2.299	733.552	LIPn	SM d18:1/17:0
SM 32:2;O2; [M+CH3COO]-	SM 32:2;O2	SM	2.061	731.538	LIPn	SM d18:1/17:0
SM 33:1;O2; SM 17:1;O2/16:0; [M+CH3COO]-	SM 33:1;O2	SM	2.45	747.568	LIPn	SM d18:1/17:0
SM 33:2;O2; [M+CH3COO]-	SM 33:2;O2	SM	2.204	745.552	LIPn	SM d18:1/17:0
SM 34:0;O2; SM 18:0;O2/16:0; [M+CH3COO]-	SM 34:0;O2	SM	2.724	763.601	LIPn	SM d18:1/17:0
SM 34:1;O2 (1); [M+CH3COO]-	SM 34:1;O2 (1)	SM	2.195	777.579	LIPn	SM d18:1/17:0
SM 34:1;O2 (2); SM 18:1;O2/16:0; [M+CH3COO]-	SM 34:1;O2 (2)	SM	2.608	761.584	LIPn	SM d18:1/17:0
SM 34:2;O2 (1); [M+CH3COO]-	SM 34:2;O2 (1)	SM	2.259	775.564	LIPn	SM d18:1/17:0
SM 34:2;O2 (2); SM 18:2;O2/16:0; [M+CH3COO]-	SM 34:2;O2 (2)	SM	2.339	759.568	LIPn	SM d18:1/17:0
SM 35:2;O2; [M+CH3COO]-	SM 35:2;O2	SM	2.49	773.586	LIPn	SM d18:1/17:0
SM 36:2;O2; [M+CH3COO]-	SM 36:2;O2	SM	2.648	787.599	LIPn	SM d18:1/17:0
SM 38:1;O2; [M+CH3COO]-	SM 38:1;O2	SM	3.255	817.644	LIPn	SM d18:1/17:0
SM 40:1;O2; SM 18:1;O2/22:0; [M+CH3COO]-	SM 40:1;O2	SM	3.582	845.677	LIPn	SM d18:1/17:0
SM 40:2;O2; SM 16:0;O2/24:2; [M+CH3COO]-	SM 40:2;O2	SM	3.276	843.662	LIPn	SM d18:1/17:0
SM 41:1;O2; [M+CH3COO]-	SM 41:1;O2	SM	3.738	859.695	LIPn	SM d18:1/17:0
SM 41:2;O2; [M+CH3COO]-	SM 41:2;O2	SM	3.407	857.678	LIPn	SM d18:1/17:0
SM 42:1;O2 (1); [M+CH3COO]-	SM 42:1;O2 (1)	SM	3.676	873.713	LIPn	SM d18:1/17:0
SM 42:1;O2 (2); SM 18:1;O2/24:0; [M+CH3COO]-	SM 42:1;O2 (2)	SM	3.895	873.709	LIPn	SM d18:1/17:0
SM 42:2;O2; SM 18:1;O2/24:1; [M+CH3COO]-	SM 42:2;O2	SM	3.563	871.693	LIPn	SM d18:1/17:0
SM 42:3;O2; SM 18:2;O2/24:1; [M+CH3COO]-	SM 42:3;O2	SM	3.271	869.677	LIPn	SM d18:1/17:0
SM 43:2;O2; [M+CH3COO]-	SM 43:2;O2	SM	3.72	885.709	LIPn	SM d18:1/17:0
SM 44:2;O2; [M+CH3COO]-	SM 44:2;O2	SM	3.874	899.724	LIPn	SM d18:1/17:0
